# Supplementary material for: Tetra­kis[μ-4-(dimethyl­amino)benzoato-κ2 O:O′]bis­[(N,N-diethyl­nicotinamide-κN 1)zinc(II)]
Source: Acta Crystallogr Sect E Struct Rep Online. 2009 Nov 14;65(Pt 12):m1582–3. doi: 10.1107/S1600536809047473 (PMC2971944; doi:10.1107/S1600536809047473)
Supplement: Supplementary file 1 [file e-65-m1582-sup1.cif]

##############################################################################
###                                                                        ###
###        Electronic paper (Acta Crystallographica Section E)             ###
###                                                                        ###
##############################################################################
#                                                                            #
# This CIF contains the data in a paper accepted for publication in Acta     #
# Crystallographica Section E. It conforms to the requirements of Notes      #
# for Authors for Section E, and has been peer reviewed under the auspices   #
# of the IUCr Commission on Journals.                                        #
#                                                                            #
# Full details of the Crystallographic Information File format               #
# are given in the paper "The Crystallographic Information File (CIF):       #
# a New Standard Archive File for Crystallography" by S. R. Hall, F. H.      #
# Allen and I. D. Brown [Acta Cryst. (1991), A47, 655-685].                  #
#                                                                            #
# The current version of the core CIF dictionary is obtainable from          #
# ftp://ftp.iucr.org/pub/cif_core.dic. The current version number is 2.4.    #
#                                                                            #
# Software is freely available for graphical display of the structure(s) in  #
# this CIF.  For information consult the CIF home page http://www.iucr.org/  #
# cif/home.html                                                              #
#                                                                            #
# This file may be used for bona fide research purposes within the           #
# scientific community so long as proper attribution is given to the journal # 
# article from which it was obtained.                                        #
#                                                                            #
##############################################################################
                                             
data_I
_audit_creation_method     SHELXL-97
_chemical_name_systematic
;
Tetrakis[\m-4-(dimethylamino)benzoato-
\k^2^<i>O</i>:<i>O</i>']bis[(<i>N</i>,<i>N</i>-diethylnicotinamide-
\k<i>N</i>^1^)zinc(II)]
;
_chemical_name_common     ?
_chemical_formula_moiety     'C56 H68 N8 O10 Zn2'
_chemical_formula_sum     'C56 H68 N8 O10 Zn2'
_chemical_formula_iupac     '[Zn2 (C9 H10 N O2)4 (C10 H14 N2 O)2]'
_chemical_formula_weight     1143.96
_chemical_melting_point     ?
_symmetry_cell_setting     triclinic
_symmetry_space_group_name_H-M     'P -1'
_symmetry_space_group_name_Hall     '-P 1'
loop_
    _symmetry_equiv_pos_as_xyz
    'x, y, z'
    '-x, -y, -z'
_cell_length_a     9.2731(6)
_cell_length_b     13.2340(8)
_cell_length_c     13.4756(8)
_cell_angle_alpha     112.348(3)
_cell_angle_beta     109.236(2)
_cell_angle_gamma     95.728(2)
_cell_volume     1395.33(16)
_cell_formula_units_Z     1
_cell_measurement_reflns_used     9870
_cell_measurement_theta_min     2.41
_cell_measurement_theta_max     28.30
_cell_measurement_temperature     294(2)
_exptl_crystal_description     block
_exptl_crystal_colour     colorless
_exptl_crystal_size_max     0.52
_exptl_crystal_size_mid     0.35
_exptl_crystal_size_min     0.25
_exptl_crystal_density_diffrn     1.361
_exptl_crystal_density_meas     ?
_exptl_crystal_density_method     'not measured'
_exptl_crystal_F_000     600
_exptl_absorpt_coefficient_mu     0.924
_exptl_absorpt_correction_type     multi-scan
_exptl_absorpt_process_details     '(SADABS; Bruker, 2005)'
_exptl_absorpt_correction_T_min     0.681
_exptl_absorpt_correction_T_max     0.791
_exptl_special_details
;
;
_diffrn_ambient_temperature     294(2)
_diffrn_radiation_type     MoK\a
_diffrn_radiation_wavelength     0.71073
_diffrn_radiation_source     'fine-focus sealed tube'
_diffrn_radiation_monochromator     graphite
_diffrn_measurement_device_type     'Bruker Kappa APEXII CCD area-detector'
_diffrn_measurement_method     '\f and \w'
_diffrn_detector_area_resol_mean     ?
_diffrn_reflns_number     24970
_diffrn_reflns_av_R_equivalents     0.0292
_diffrn_reflns_av_sigmaI/netI     0.0298
_diffrn_reflns_theta_min     1.72
_diffrn_reflns_theta_max     28.33
_diffrn_reflns_theta_full     28.33
_diffrn_measured_fraction_theta_max     0.990
_diffrn_measured_fraction_theta_full     0.990
_diffrn_reflns_limit_h_min     -12
_diffrn_reflns_limit_h_max     12
_diffrn_reflns_limit_k_min     -16
_diffrn_reflns_limit_k_max     17
_diffrn_reflns_limit_l_min     -17
_diffrn_reflns_limit_l_max     17
_diffrn_standards_number     0
_diffrn_standards_interval_count     ?
_diffrn_standards_interval_time     ?
_diffrn_standards_decay_%     ?
_refine_special_details
;
Refinement of <i>F</i>^2^ against ALL reflections. The weighted <i>R</i>-factor
<i>wR</i> and goodness of fit <i>S</i> are based on <i>F</i>^2^, conventional
<i>R</i>-factors <i>R</i> are based on <i>F</i>, with <i>F</i> set to zero for
negative <i>F</i>^2^. The threshold expression of <i>F</i>^2^ >
\s(<i>F</i>^2^) is used only for calculating <i>R</i>-factors(gt) <i>etc</i>.
and is not relevant to the choice of reflections for refinement.
<i>R</i>-factors based on <i>F</i>^2^ are statistically about twice as large
as those based on <i>F</i>, and <i>R</i>- factors based on ALL data will be
even larger.
;
_reflns_number_total     6877
_reflns_number_gt     5749
_reflns_threshold_expression     I>2\s(I)
_refine_ls_structure_factor_coef     Fsqd
_refine_ls_matrix_type     full
_refine_ls_R_factor_all     0.0446
_refine_ls_R_factor_gt     0.0328
_refine_ls_wR_factor_gt     0.0844
_refine_ls_wR_factor_ref     0.0899
_refine_ls_goodness_of_fit_ref     1.056
_refine_ls_restrained_S_all     1.056
_refine_ls_number_reflns     6877
_refine_ls_number_parameters     349
_refine_ls_number_restraints     0
_refine_ls_hydrogen_treatment     constr
_refine_ls_weighting_scheme     calc
_refine_ls_weighting_details
         'calc w=1/[\s^2^(Fo^2^)+(0.0476P)^2^+0.2013P] where P=(Fo^2^+2Fc^2^)/3'
_atom_sites_solution_hydrogens     geom
_atom_sites_solution_primary     direct
_atom_sites_solution_secondary     difmap
_refine_ls_shift/su_max     0.001
_refine_ls_shift/su_mean     0.000
_refine_diff_density_max     0.235
_refine_diff_density_min     -0.431
_refine_ls_extinction_method     none
_refine_ls_extinction_coef     ?
loop_
    _atom_type_symbol
    _atom_type_description
    _atom_type_scat_dispersion_real
    _atom_type_scat_dispersion_imag
    _atom_type_scat_source
    'C' 'C' 0.0033 0.0016
                         'International Tables Vol C Tables 4.2.6.8 and 6.1.1.4'
    'H' 'H' 0.0000 0.0000
                         'International Tables Vol C Tables 4.2.6.8 and 6.1.1.4'
    'N' 'N' 0.0061 0.0033
                         'International Tables Vol C Tables 4.2.6.8 and 6.1.1.4'
    'O' 'O' 0.0106 0.0060
                         'International Tables Vol C Tables 4.2.6.8 and 6.1.1.4'
    'Zn' 'Zn' 0.2839 1.4301
                         'International Tables Vol C Tables 4.2.6.8 and 6.1.1.4'
_computing_data_collection     'APEX2 (Bruker, 2007)'
_computing_cell_refinement     'SAINT (Bruker, 2007)'
_computing_data_reduction     'SAINT (Bruker, 2007)'
_computing_structure_solution     'SHELXS97 (Sheldrick, 2008)'
_computing_structure_refinement     'SHELXL97 (Sheldrick, 2008)'
_computing_molecular_graphics     'ORTEP-3 for Windows (Farrugia, 1997)'
_computing_publication_material
                                'WinGX (Farrugia, 1999) and PLATON (Spek, 2009)'
loop_
    _atom_site_type_symbol
    _atom_site_label
    _atom_site_fract_x
    _atom_site_fract_y
    _atom_site_fract_z
    _atom_site_U_iso_or_equiv
    _atom_site_adp_type
    _atom_site_calc_flag
    _atom_site_refinement_flags
    _atom_site_occupancy
    _atom_site_disorder_assembly
    _atom_site_disorder_group
    Zn Zn1 0.647429(19) 0.587023(15) 0.565621(14) 0.03318(7) Uani d . 1 . .
    N N1 0.0447(2) 0.97057(18) 0.3697(2) 0.0740(6) Uani d . 1 . .
    N N2 0.3784(2) 0.63356(17) 1.11287(14) 0.0626(5) Uani d . 1 . .
    N N3 0.88138(15) 0.67128(11) 0.64273(11) 0.0336(3) Uani d . 1 . .
    N N4 1.16916(19) 0.90139(14) 1.01779(14) 0.0529(4) Uani d . 1 . .
    O O1 0.52598(14) 0.69380(11) 0.52284(11) 0.0495(3) Uani d . 1 . .
    O O2 0.58984(16) 0.62604(11) 0.70601(11) 0.0514(3) Uani d . 1 . .
    O O3 1.2203(3) 1.00113(14) 0.92564(15) 0.0984(7) Uani d . 1 . .
    O O4 0.69851(15) 0.44310(11) 0.57910(12) 0.0515(3) Uani d . 1 . .
    O O5 0.63255(15) 0.51278(12) 0.39761(10) 0.0542(3) Uani d . 1 . .
    C C1 0.3792(2) 0.65704(15) 0.46130(14) 0.0387(4) Uani d . 1 . .
    C C2 0.29154(19) 0.73827(14) 0.43619(14) 0.0375(4) Uani d . 1 . .
    C C3 0.1306(2) 0.70435(16) 0.36591(16) 0.0466(4) Uani d . 1 . .
    H H3 0.0769 0.6287 0.3333 0.056 Uiso calc R 1 . .
    C C4 0.0491(2) 0.77940(18) 0.34350(18) 0.0533(5) Uani d . 1 . .
    H H4 -0.0584 0.7536 0.2961 0.064 Uiso calc R 1 . .
    C C5 0.1243(2) 0.89438(17) 0.39039(18) 0.0499(4) Uani d . 1 . .
    C C6 0.2864(2) 0.92796(17) 0.46138(18) 0.0512(5) Uani d . 1 . .
    H H6 0.3409 1.0035 0.4947 0.061 Uiso calc R 1 . .
    C C7 0.3659(2) 0.85148(16) 0.48263(16) 0.0453(4) Uani d . 1 . .
    H H7 0.4734 0.8767 0.5299 0.054 Uiso calc R 1 . .
    C C8 0.1256(3) 1.0887(2) 0.4196(2) 0.0767(7) Uani d . 1 . .
    H H8A 0.0508 1.1301 0.3992 0.115 Uiso calc R 1 . .
    H H8B 0.2045 1.0961 0.3895 0.115 Uiso calc R 1 . .
    H H8C 0.1752 1.1183 0.5032 0.115 Uiso calc R 1 . .
    C C9 -0.1234(3) 0.9381(2) 0.3032(2) 0.0778(7) Uani d . 1 . .
    H H9A -0.1586 1.0036 0.3019 0.117 Uiso calc R 1 . .
    H H9B -0.1759 0.9056 0.3388 0.117 Uiso calc R 1 . .
    H H9C -0.1478 0.8836 0.2247 0.117 Uiso calc R 1 . .
    C C10 0.4677(2) 0.56674(16) 0.69715(14) 0.0418(4) Uani d . 1 . .
    C C11 0.43798(19) 0.58899(15) 0.80439(14) 0.0398(4) Uani d . 1 . .
    C C12 0.3197(2) 0.51570(17) 0.80381(15) 0.0486(4) Uani d . 1 . .
    H H12 0.2529 0.4548 0.7334 0.058 Uiso calc R 1 . .
    C C13 0.2979(2) 0.53000(18) 0.90376(17) 0.0531(5) Uani d . 1 . .
    H H13 0.2169 0.4791 0.8997 0.064 Uiso calc R 1 . .
    C C14 0.3962(2) 0.62048(17) 1.01199(15) 0.0478(4) Uani d . 1 . .
    C C15 0.5102(2) 0.69743(18) 1.01119(15) 0.0530(5) Uani d . 1 . .
    H H15 0.5735 0.7608 1.0805 0.064 Uiso calc R 1 . .
    C C16 0.5308(2) 0.68143(17) 0.91032(15) 0.0474(4) Uani d . 1 . .
    H H16 0.6087 0.7337 0.9131 0.057 Uiso calc R 1 . .
    C C17 0.4929(3) 0.7180(2) 1.22593(18) 0.0795(7) Uani d . 1 . .
    H H17A 0.4760 0.7042 1.2867 0.119 Uiso calc R 1 . .
    H H17B 0.4808 0.7918 1.2350 0.119 Uiso calc R 1 . .
    H H17C 0.5977 0.7140 1.2310 0.119 Uiso calc R 1 . .
    C C18 0.2607(3) 0.5536(2) 1.1128(2) 0.0754(7) Uani d . 1 . .
    H H18A 0.2701 0.5743 1.1916 0.113 Uiso calc R 1 . .
    H H18B 0.2763 0.4793 1.0808 0.113 Uiso calc R 1 . .
    H H18C 0.1572 0.5539 1.0661 0.113 Uiso calc R 1 . .
    C C19 0.94694(19) 0.75356(14) 0.75189(14) 0.0369(4) Uani d . 1 . .
    H H19 0.8823 0.7750 0.7921 0.044 Uiso calc R 1 . .
    C C20 1.1054(2) 0.80823(15) 0.80792(15) 0.0427(4) Uani d . 1 . .
    C C21 1.2004(2) 0.77375(18) 0.74711(18) 0.0539(5) Uani d . 1 . .
    H H21 1.3080 0.8089 0.7816 0.065 Uiso calc R 1 . .
    C C22 1.1348(2) 0.68765(18) 0.63601(18) 0.0537(5) Uani d . 1 . .
    H H22 1.1976 0.6621 0.5951 0.064 Uiso calc R 1 . .
    C C23 0.9753(2) 0.63968(15) 0.58606(15) 0.0416(4) Uani d . 1 . .
    H H23 0.9305 0.5829 0.5097 0.050 Uiso calc R 1 . .
    C C24 1.1705(2) 0.91161(17) 0.92357(17) 0.0536(5) Uani d . 1 . .
    C C25 1.2270(3) 1.0051(2) 1.1274(2) 0.0837(8) Uani d . 1 . .
    H H25A 1.1758 0.9954 1.1766 0.100 Uiso calc R 1 . .
    H H25B 1.1973 1.0667 1.1101 0.100 Uiso calc R 1 . .
    C C26 1.4002(4) 1.0362(3) 1.1927(3) 0.1230(13) Uani d . 1 . .
    H H26A 1.4314 1.1060 1.2619 0.184 Uiso calc R 1 . .
    H H26B 1.4518 1.0449 1.1442 0.184 Uiso calc R 1 . .
    H H26C 1.4299 0.9777 1.2144 0.184 Uiso calc R 1 . .
    C C27 1.1366(3) 0.79420(19) 1.02381(18) 0.0609(5) Uani d . 1 . .
    H H27A 1.2212 0.7969 1.0912 0.073 Uiso calc R 1 . .
    H H27B 1.1368 0.7341 0.9545 0.073 Uiso calc R 1 . .
    C C28 0.9820(4) 0.7661(3) 1.0327(3) 0.0990(9) Uani d . 1 . .
    H H28A 0.9775 0.7036 1.0522 0.149 Uiso calc R 1 . .
    H H28B 0.8967 0.7463 0.9591 0.149 Uiso calc R 1 . .
    H H28C 0.9729 0.8306 1.0926 0.149 Uiso calc R 1 . .
loop_
    _atom_site_aniso_label
    _atom_site_aniso_U_11
    _atom_site_aniso_U_22
    _atom_site_aniso_U_33
    _atom_site_aniso_U_12
    _atom_site_aniso_U_13
    _atom_site_aniso_U_23
    Zn1 0.02904(10) 0.03429(12) 0.03032(10) 0.00543(7) 0.01153(7) 0.00929(8)
    N1 0.0647(12) 0.0723(13) 0.1079(16) 0.0331(10) 0.0319(11) 0.0608(12)
    N2 0.0671(11) 0.0820(13) 0.0420(9) 0.0147(10) 0.0313(8) 0.0238(9)
    N3 0.0325(6) 0.0324(7) 0.0342(7) 0.0087(5) 0.0142(5) 0.0120(6)
    N4 0.0554(10) 0.0441(9) 0.0426(8) 0.0082(7) 0.0161(7) 0.0065(7)
    O1 0.0403(7) 0.0488(8) 0.0577(8) 0.0151(6) 0.0144(6) 0.0253(6)
    O2 0.0586(8) 0.0561(8) 0.0402(7) 0.0107(6) 0.0297(6) 0.0145(6)
    O3 0.1420(17) 0.0466(10) 0.0616(10) -0.0197(10) 0.0089(10) 0.0166(8)
    O4 0.0514(7) 0.0395(7) 0.0664(8) 0.0141(6) 0.0237(6) 0.0253(6)
    O5 0.0479(7) 0.0726(9) 0.0298(6) 0.0141(7) 0.0151(5) 0.0108(6)
    C1 0.0444(9) 0.0414(10) 0.0387(9) 0.0150(7) 0.0233(7) 0.0191(8)
    C2 0.0395(8) 0.0417(9) 0.0381(8) 0.0118(7) 0.0197(7) 0.0202(7)
    C3 0.0426(9) 0.0424(10) 0.0513(10) 0.0073(8) 0.0159(8) 0.0204(8)
    C4 0.0403(9) 0.0593(13) 0.0585(12) 0.0129(9) 0.0130(8) 0.0296(10)
    C5 0.0522(11) 0.0547(12) 0.0596(12) 0.0221(9) 0.0271(9) 0.0358(10)
    C6 0.0538(11) 0.0411(10) 0.0640(12) 0.0108(8) 0.0240(9) 0.0284(9)
    C7 0.0398(9) 0.0465(10) 0.0510(10) 0.0085(8) 0.0173(8) 0.0241(9)
    C8 0.0995(19) 0.0644(16) 0.0989(19) 0.0435(14) 0.0491(16) 0.0549(15)
    C9 0.0682(15) 0.104(2) 0.0950(19) 0.0481(15) 0.0366(14) 0.0672(17)
    C10 0.0423(9) 0.0517(11) 0.0345(8) 0.0217(8) 0.0190(7) 0.0166(8)
    C11 0.0367(8) 0.0509(10) 0.0323(8) 0.0161(7) 0.0164(7) 0.0153(7)
    C12 0.0471(10) 0.0517(11) 0.0359(9) 0.0081(8) 0.0150(8) 0.0107(8)
    C13 0.0522(11) 0.0602(12) 0.0469(10) 0.0069(9) 0.0250(9) 0.0210(9)
    C14 0.0488(10) 0.0608(12) 0.0391(9) 0.0194(9) 0.0243(8) 0.0203(9)
    C15 0.0483(10) 0.0634(13) 0.0322(9) 0.0059(9) 0.0166(8) 0.0075(9)
    C16 0.0410(9) 0.0574(12) 0.0374(9) 0.0070(8) 0.0191(7) 0.0128(8)
    C17 0.0939(18) 0.100(2) 0.0390(11) 0.0174(15) 0.0317(12) 0.0223(12)
    C18 0.0869(17) 0.0942(19) 0.0689(15) 0.0242(14) 0.0474(14) 0.0456(15)
    C19 0.0358(8) 0.0342(9) 0.0345(8) 0.0068(7) 0.0140(6) 0.0097(7)
    C20 0.0384(9) 0.0404(10) 0.0390(9) 0.0039(7) 0.0071(7) 0.0160(8)
    C21 0.0300(8) 0.0586(12) 0.0637(12) 0.0058(8) 0.0136(8) 0.0234(10)
    C22 0.0401(9) 0.0651(13) 0.0621(12) 0.0180(9) 0.0298(9) 0.0249(10)
    C23 0.0402(9) 0.0431(10) 0.0391(9) 0.0123(7) 0.0197(7) 0.0122(8)
    C24 0.0504(11) 0.0419(11) 0.0454(10) 0.0019(8) 0.0044(8) 0.0113(8)
    C25 0.108(2) 0.0578(15) 0.0513(13) 0.0038(14) 0.0278(13) -0.0016(11)
    C26 0.110(3) 0.107(3) 0.0625(17) -0.029(2) -0.0102(16) 0.0001(16)
    C27 0.0666(13) 0.0592(13) 0.0478(11) 0.0142(10) 0.0150(10) 0.0215(10)
    C28 0.100(2) 0.110(2) 0.110(2) 0.0161(18) 0.0574(19) 0.061(2)
_geom_special_details
;
All e.s.d.'s (except the e.s.d. in the dihedral angle between two l.s. planes)
are estimated using the full covariance matrix. The cell e.s.d.'s are taken
into account individually in the estimation of e.s.d.'s in distances, angles
and torsion angles; correlations between e.s.d.'s in cell parameters are only
used when they are defined by crystal symmetry. An approximate (isotropic)
treatment of cell e.s.d.'s is used for estimating e.s.d.'s involving l.s.
planes.
;
loop_
    _geom_bond_atom_site_label_1
    _geom_bond_atom_site_label_2
    _geom_bond_site_symmetry_2
    _geom_bond_distance
    _geom_bond_publ_flag
    Zn1 Zn1 2_666 2.8927(4) ?
    Zn1 O1 . 2.0265(12) yes
    Zn1 O2 . 2.0269(12) yes
    Zn1 O4 . 2.0669(12) yes
    Zn1 O5 . 2.0459(12) yes
    Zn1 N3 . 2.0446(13) yes
    O1 C1 . 1.263(2) ?
    O2 C10 . 1.255(2) ?
    O4 C1 2_666 1.255(2) ?
    O5 C10 2_666 1.266(2) ?
    N1 C9 . 1.438(3) ?
    N1 C8 . 1.447(3) ?
    N2 C18 . 1.443(3) ?
    N2 C17 . 1.449(3) ?
    N3 C19 . 1.334(2) ?
    N3 C23 . 1.336(2) ?
    N4 C25 . 1.463(3) ?
    N4 C27 . 1.459(3) ?
    C1 O4 2_666 1.255(2) ?
    C2 C1 . 1.484(2) ?
    C2 C3 . 1.392(2) ?
    C2 C7 . 1.381(2) ?
    C3 C4 . 1.369(3) ?
    C3 H3 . 0.9300 ?
    C4 C5 . 1.403(3) ?
    C4 H4 . 0.9300 ?
    C5 N1 . 1.366(2) ?
    C6 C5 . 1.402(3) ?
    C6 H6 . 0.9300 ?
    C7 C6 . 1.371(3) ?
    C7 H7 . 0.9300 ?
    C8 H8A . 0.9600 ?
    C8 H8B . 0.9600 ?
    C8 H8C . 0.9600 ?
    C9 H9A . 0.9600 ?
    C9 H9B . 0.9600 ?
    C9 H9C . 0.9600 ?
    C10 O5 2_666 1.266(2) ?
    C11 C10 . 1.485(2) ?
    C11 C12 . 1.386(3) ?
    C11 C16 . 1.388(2) ?
    C12 C13 . 1.373(3) ?
    C12 H12 . 0.9300 ?
    C13 H13 . 0.9300 ?
    C14 N2 . 1.371(2) ?
    C14 C13 . 1.404(3) ?
    C14 C15 . 1.399(3) ?
    C15 C16 . 1.374(2) ?
    C15 H15 . 0.9300 ?
    C16 H16 . 0.9300 ?
    C17 H17A . 0.9600 ?
    C17 H17B . 0.9600 ?
    C17 H17C . 0.9600 ?
    C18 H18A . 0.9600 ?
    C18 H18B . 0.9600 ?
    C18 H18C . 0.9600 ?
    C19 C20 . 1.377(2) ?
    C19 H19 . 0.9300 ?
    C20 C21 . 1.388(3) ?
    C20 C24 . 1.503(2) ?
    C21 H21 . 0.9300 ?
    C22 C21 . 1.369(3) ?
    C22 H22 . 0.9300 ?
    C23 C22 . 1.370(2) ?
    C23 H23 . 0.9300 ?
    C24 O3 . 1.214(3) ?
    C24 N4 . 1.331(3) ?
    C25 C26 . 1.478(4) ?
    C25 H25A . 0.9700 ?
    C25 H25B . 0.9700 ?
    C26 H26A . 0.9600 ?
    C26 H26B . 0.9600 ?
    C26 H26C . 0.9600 ?
    C27 C28 . 1.500(3) ?
    C27 H27A . 0.9700 ?
    C27 H27B . 0.9700 ?
    C28 H28A . 0.9600 ?
    C28 H28B . 0.9600 ?
    C28 H28C . 0.9600 ?
loop_
    _geom_angle_atom_site_label_1
    _geom_angle_atom_site_label_2
    _geom_angle_atom_site_label_3
    _geom_angle_site_symmetry_1
    _geom_angle_site_symmetry_3
    _geom_angle
    _geom_angle_publ_flag
    O1 Zn1 O2 . . 89.01(6) ?
    O1 Zn1 O4 . . 161.34(5) ?
    O1 Zn1 O5 . . 88.39(6) ?
    O1 Zn1 N3 . . 106.31(5) ?
    O2 Zn1 O4 . . 89.28(6) ?
    O2 Zn1 O5 . . 161.09(6) ?
    O2 Zn1 N3 . . 101.76(5) ?
    O5 Zn1 O4 . . 87.23(6) ?
    N3 Zn1 O4 . . 92.23(5) ?
    N3 Zn1 O5 . . 96.95(5) ?
    C1 O1 Zn1 . . 118.82(11) ?
    C10 O2 Zn1 . . 119.77(11) ?
    C1 O4 Zn1 2_666 . 135.03(12) ?
    C10 O5 Zn1 2_666 . 134.43(12) ?
    C5 N1 C8 . . 120.9(2) ?
    C5 N1 C9 . . 121.6(2) ?
    C9 N1 C8 . . 117.41(19) ?
    C14 N2 C17 . . 120.85(19) ?
    C14 N2 C18 . . 121.51(19) ?
    C18 N2 C17 . . 116.96(18) ?
    C19 N3 Zn1 . . 121.99(11) ?
    C19 N3 C23 . . 118.04(14) ?
    C23 N3 Zn1 . . 119.85(11) ?
    C24 N4 C25 . . 117.08(19) ?
    C24 N4 C27 . . 124.81(17) ?
    C27 N4 C25 . . 117.48(18) ?
    O1 C1 C2 . . 117.78(15) ?
    O4 C1 O1 2_666 . 124.74(16) ?
    O4 C1 C2 2_666 . 117.47(15) ?
    C3 C2 C1 . . 121.68(16) ?
    C7 C2 C1 . . 121.40(15) ?
    C7 C2 C3 . . 116.92(16) ?
    C2 C3 H3 . . 119.1 ?
    C4 C3 C2 . . 121.76(17) ?
    C4 C3 H3 . . 119.1 ?
    C3 C4 C5 . . 121.46(18) ?
    C3 C4 H4 . . 119.3 ?
    C5 C4 H4 . . 119.3 ?
    N1 C5 C4 . . 122.23(19) ?
    N1 C5 C6 . . 121.32(19) ?
    C6 C5 C4 . . 116.45(17) ?
    C5 C6 H6 . . 119.4 ?
    C7 C6 C5 . . 121.22(18) ?
    C7 C6 H6 . . 119.4 ?
    C2 C7 H7 . . 118.9 ?
    C6 C7 C2 . . 122.19(17) ?
    C6 C7 H7 . . 118.9 ?
    N1 C8 H8A . . 109.5 ?
    N1 C8 H8B . . 109.5 ?
    N1 C8 H8C . . 109.5 ?
    H8A C8 H8B . . 109.5 ?
    H8A C8 H8C . . 109.5 ?
    H8B C8 H8C . . 109.5 ?
    N1 C9 H9A . . 109.5 ?
    N1 C9 H9B . . 109.5 ?
    N1 C9 H9C . . 109.5 ?
    H9A C9 H9B . . 109.5 ?
    H9A C9 H9C . . 109.5 ?
    H9B C9 H9C . . 109.5 ?
    O2 C10 O5 . 2_666 124.39(16) ?
    O2 C10 C11 . . 118.63(15) ?
    O5 C10 C11 2_666 . 116.98(16) ?
    C12 C11 C10 . . 121.20(16) ?
    C12 C11 C16 . . 117.10(16) ?
    C16 C11 C10 . . 121.66(16) ?
    C11 C12 H12 . . 118.9 ?
    C13 C12 C11 . . 122.17(17) ?
    C13 C12 H12 . . 118.9 ?
    C12 C13 C14 . . 120.84(18) ?
    C12 C13 H13 . . 119.6 ?
    C14 C13 H13 . . 119.6 ?
    N2 C14 C13 . . 121.29(18) ?
    N2 C14 C15 . . 121.92(18) ?
    C15 C14 C13 . . 116.77(16) ?
    C16 C15 C14 . . 121.46(18) ?
    C16 C15 H15 . . 119.3 ?
    C14 C15 H15 . . 119.3 ?
    C11 C16 H16 . . 119.2 ?
    C15 C16 C11 . . 121.52(18) ?
    C15 C16 H16 . . 119.2 ?
    N2 C17 H17A . . 109.5 ?
    N2 C17 H17B . . 109.5 ?
    N2 C17 H17C . . 109.5 ?
    H17A C17 H17B . . 109.5 ?
    H17A C17 H17C . . 109.5 ?
    H17B C17 H17C . . 109.5 ?
    N2 C18 H18A . . 109.5 ?
    N2 C18 H18B . . 109.5 ?
    N2 C18 H18C . . 109.5 ?
    H18A C18 H18B . . 109.5 ?
    H18A C18 H18C . . 109.5 ?
    H18B C18 H18C . . 109.5 ?
    N3 C19 C20 . . 123.28(15) ?
    N3 C19 H19 . . 118.4 ?
    C20 C19 H19 . . 118.4 ?
    C19 C20 C21 . . 117.52(16) ?
    C19 C20 C24 . . 121.55(16) ?
    C21 C20 C24 . . 120.41(16) ?
    C20 C21 H21 . . 120.2 ?
    C22 C21 C20 . . 119.63(16) ?
    C22 C21 H21 . . 120.2 ?
    C21 C22 C23 . . 118.90(17) ?
    C21 C22 H22 . . 120.6 ?
    C23 C22 H22 . . 120.6 ?
    N3 C23 C22 . . 122.60(16) ?
    N3 C23 H23 . . 118.7 ?
    C22 C23 H23 . . 118.7 ?
    O3 C24 N4 . . 123.26(19) ?
    O3 C24 C20 . . 117.73(19) ?
    N4 C24 C20 . . 119.00(18) ?
    N4 C25 C26 . . 113.3(2) ?
    N4 C25 H25A . . 108.9 ?
    N4 C25 H25B . . 108.9 ?
    C26 C25 H25A . . 108.9 ?
    C26 C25 H25B . . 108.9 ?
    H25A C25 H25B . . 107.7 ?
    C25 C26 H26A . . 109.5 ?
    C25 C26 H26B . . 109.5 ?
    C25 C26 H26C . . 109.5 ?
    H26A C26 H26B . . 109.5 ?
    H26A C26 H26C . . 109.5 ?
    H26B C26 H26C . . 109.5 ?
    N4 C27 C28 . . 113.8(2) ?
    N4 C27 H27A . . 108.8 ?
    N4 C27 H27B . . 108.8 ?
    C28 C27 H27A . . 108.8 ?
    C28 C27 H27B . . 108.8 ?
    H27A C27 H27B . . 107.7 ?
    C27 C28 H28A . . 109.5 ?
    C27 C28 H28B . . 109.5 ?
    C27 C28 H28C . . 109.5 ?
    H28A C28 H28B . . 109.5 ?
    H28A C28 H28C . . 109.5 ?
    H28B C28 H28C . . 109.5 ?
loop_
    _geom_torsion_atom_site_label_1
    _geom_torsion_atom_site_label_2
    _geom_torsion_atom_site_label_3
    _geom_torsion_atom_site_label_4
    _geom_torsion_site_symmetry_1
    _geom_torsion_site_symmetry_2
    _geom_torsion_site_symmetry_3
    _geom_torsion_site_symmetry_4
    _geom_torsion
    _geom_torsion_publ_flag
    O2 Zn1 O1 C1 . . . . -86.30(13) ?
    O4 Zn1 O1 C1 . . . . -1.5(2) ?
    O5 Zn1 O1 C1 . . . . 74.97(13) ?
    N3 Zn1 O1 C1 . . . . 171.73(12) ?
    O1 Zn1 O2 C10 . . . . 92.13(14) ?
    O4 Zn1 O2 C10 . . . . -69.29(14) ?
    O5 Zn1 O2 C10 . . . . 10.0(3) ?
    N3 Zn1 O2 C10 . . . . -161.42(14) ?
    O1 Zn1 O4 C1 . . . 2_666 4.3(3) ?
    O2 Zn1 O4 C1 . . . 2_666 89.10(17) ?
    O5 Zn1 O4 C1 . . . 2_666 -72.31(17) ?
    N3 Zn1 O4 C1 . . . 2_666 -169.16(17) ?
    O1 Zn1 O5 C10 . . . 2_666 -88.02(18) ?
    O2 Zn1 O5 C10 . . . 2_666 -5.8(3) ?
    O4 Zn1 O5 C10 . . . 2_666 73.84(18) ?
    N3 Zn1 O5 C10 . . . 2_666 165.75(17) ?
    O1 Zn1 N3 C19 . . . . 75.41(13) ?
    O1 Zn1 N3 C23 . . . . -108.69(13) ?
    O2 Zn1 N3 C19 . . . . -17.02(14) ?
    O2 Zn1 N3 C23 . . . . 158.88(13) ?
    O4 Zn1 N3 C19 . . . . -106.75(13) ?
    O4 Zn1 N3 C23 . . . . 69.15(13) ?
    O5 Zn1 N3 C19 . . . . 165.77(13) ?
    O5 Zn1 N3 C23 . . . . -18.33(14) ?
    Zn1 O1 C1 O4 . . . 2_666 -2.1(2) ?
    Zn1 O1 C1 C2 . . . . 176.98(10) ?
    Zn1 O2 C10 O5 . . . 2_666 -5.9(3) ?
    Zn1 O2 C10 C11 . . . . 173.11(11) ?
    Zn1 N3 C19 C20 . . . . 176.95(13) ?
    Zn1 N3 C23 C22 . . . . -175.48(15) ?
    C19 N3 C23 C22 . . . . 0.6(3) ?
    C23 N3 C19 C20 . . . . 1.0(2) ?
    C24 N4 C25 C26 . . . . -86.0(3) ?
    C27 N4 C25 C26 . . . . 85.3(3) ?
    C24 N4 C27 C28 . . . . -110.6(2) ?
    C25 N4 C27 C28 . . . . 78.8(3) ?
    C3 C2 C1 O1 . . . . 177.84(16) ?
    C3 C2 C1 O4 . . . 2_666 -3.0(2) ?
    C7 C2 C1 O1 . . . . -2.8(2) ?
    C7 C2 C1 O4 . . . 2_666 176.30(16) ?
    C1 C2 C3 C4 . . . . 179.40(17) ?
    C7 C2 C3 C4 . . . . 0.1(3) ?
    C1 C2 C7 C6 . . . . -179.29(17) ?
    C3 C2 C7 C6 . . . . 0.1(3) ?
    C2 C3 C4 C5 . . . . 0.0(3) ?
    C3 C4 C5 N1 . . . . -179.4(2) ?
    C3 C4 C5 C6 . . . . -0.2(3) ?
    C4 C5 N1 C8 . . . . 179.9(2) ?
    C4 C5 N1 C9 . . . . 3.2(3) ?
    C6 C5 N1 C8 . . . . 0.7(3) ?
    C6 C5 N1 C9 . . . . -176.0(2) ?
    C7 C6 C5 N1 . . . . 179.6(2) ?
    C7 C6 C5 C4 . . . . 0.3(3) ?
    C2 C7 C6 C5 . . . . -0.2(3) ?
    C12 C11 C10 O2 . . . . -169.73(18) ?
    C12 C11 C10 O5 . . . 2_666 9.4(3) ?
    C16 C11 C10 O2 . . . . 7.8(3) ?
    C16 C11 C10 O5 . . . 2_666 -173.06(17) ?
    C10 C11 C12 C13 . . . . 175.00(17) ?
    C16 C11 C12 C13 . . . . -2.7(3) ?
    C10 C11 C16 C15 . . . . -175.32(17) ?
    C12 C11 C16 C15 . . . . 2.3(3) ?
    C11 C12 C13 C14 . . . . -0.2(3) ?
    C13 C14 N2 C17 . . . . 171.8(2) ?
    C13 C14 N2 C18 . . . . 1.6(3) ?
    C15 C14 N2 C17 . . . . -9.6(3) ?
    C15 C14 N2 C18 . . . . -179.8(2) ?
    N2 C14 C13 C12 . . . . -178.00(19) ?
    C15 C14 C13 C12 . . . . 3.3(3) ?
    N2 C14 C15 C16 . . . . 177.68(19) ?
    C13 C14 C15 C16 . . . . -3.7(3) ?
    C14 C15 C16 C11 . . . . 0.9(3) ?
    N3 C19 C20 C21 . . . . -1.0(3) ?
    N3 C19 C20 C24 . . . . 170.73(17) ?
    C19 C20 C21 C22 . . . . -0.5(3) ?
    C24 C20 C21 C22 . . . . -172.34(19) ?
    C19 C20 C24 O3 . . . . -111.7(2) ?
    C19 C20 C24 N4 . . . . 67.5(2) ?
    C21 C20 C24 O3 . . . . 59.8(3) ?
    C21 C20 C24 N4 . . . . -121.0(2) ?
    C23 C22 C21 C20 . . . . 2.0(3) ?
    N3 C23 C22 C21 . . . . -2.0(3) ?
    O3 C24 N4 C25 . . . . 1.9(3) ?
    O3 C24 N4 C27 . . . . -168.7(2) ?
    C20 C24 N4 C25 . . . . -177.29(19) ?
    C20 C24 N4 C27 . . . . 12.1(3) ?
loop_
    _geom_hbond_atom_site_label_D
    _geom_hbond_atom_site_label_H
    _geom_hbond_atom_site_label_A
    _geom_hbond_site_symmetry_A
    _geom_hbond_distance_DH
    _geom_hbond_distance_HA
    _geom_hbond_distance_DA
    _geom_hbond_angle_DHA
    _geom_hbond_publ_flag
    C23 H23 O5 . 0.93 2.54 3.122(2) 121 yes
    C8 H8A Cg3 2_656 0.96 2.77 3.629(3) 150 yes
data_global
_journal_date_recd_electronic     2009-11-05
_journal_date_accepted     2009-11-10
_journal_name_full     'Acta Crystallographica, Section E'
_journal_year     2009
_journal_volume     65
_journal_issue     12
_journal_page_first     m1582
_journal_page_last     m1583
_journal_paper_category     QM
_journal_coeditor_code     XU2669
_publ_contact_author
;
Dr. Tuncer H\"okelek
Hacettepe University
Department of Physics
06800 Beytepe
Ankara
Turkey
;
_publ_contact_author_email     merzifon@hacettepe.edu.tr
_publ_contact_author_fax     '90(312)2352550'
_publ_contact_author_phone     '90(312)2977242'
_publ_section_title
;\
Tetrakis[\m-4-(dimethylamino)benzoato-\k^2^<i>O</i>:<i>O</i>']bis[(<i>N</i>,\
<i>N</i>-diethylnicotinamide-\k<i>N</i>^1^)zinc(II)]
;
loop_
    _publ_author_name
    _publ_author_address
    'H\"okelek, Tuncer'
;
Department of Physics
Hacettepe University
06800 Beytepe
Ankara
Turkey
;
    'Dal, Hakan'
;
Department of Chemistry
Faculty of Science
Anadolu University
26470 Yeniba\(glar
Eski\,sehir
Turkey
;
    'Tercan, Bar\?i\,s'
;
Department of Physics
Karab\"uk University
78050 Karab\"uk
Turkey
;
    'Aybirdi, \"Ozg\"ur'
;
Department of Chemistry
Kafkas University
63100 Kars
Turkey
;
    'Necefo\(glu, Hacali'
;
Department of Chemistry
Kafkas University
63100 Kars
Turkey
;
