# Supplementary material for: Tetra­kis[μ-4-(dimethyl­amino)benzoato-κ2 O:O′]bis­[(N,N-diethyl­nicotinamide-κN 1)zinc(II)]
Source: Acta Crystallogr Sect E Struct Rep Online. 2009 Nov 14;65(Pt 12):m1582–3. doi: 10.1107/S1600536809047473 (PMC2971944; doi:10.1107/S1600536809047473)
Supplement: Supplementary file 2 [file e-65-m1582-Isup2.hkl]

#
# h,k,l, Fc-squared, Fo-squared, sigma(Fo-squared) and status flag
#
data_I
_shelx_title ' to41 in P -1'
_shelx_refln_list_code          4
_shelx_F_calc_maximum      205.98
_exptl_crystal_F_000       600.00
_reflns_d_resolution_high  0.7489
 
loop_
 _symmetry_equiv_pos_as_xyz
 'x, y, z'
 '-x, -y, -z'
 
_cell_length_a     9.2731
_cell_length_b    13.2340
_cell_length_c    13.4756
_cell_angle_alpha 112.348
_cell_angle_beta  109.236
_cell_angle_gamma  95.728
 
_shelx_F_squared_multiplier     1.000
 
loop_
 _refln_index_h
 _refln_index_k
 _refln_index_l
 _refln_F_squared_calc
 _refln_F_squared_meas
 _refln_F_squared_sigma
 _refln_observed_status
   1   0   0     1987.39     2119.04     31.76 o
   2   0   0        8.73        9.15      0.46 o
   3   0   0      364.32      344.59      4.17 o
   4   0   0     3294.54     3542.95     37.28 o
   5   0   0       83.31      110.89      2.49 o
   6   0   0      896.58      870.40     10.75 o
   7   0   0      277.06      293.54      5.89 o
   8   0   0      214.10      201.21      5.53 o
   9   0   0        5.58        1.82      2.15 o
  10   0   0       90.71       98.26      9.98 o
  11   0   0       20.88       17.53      3.94 o
 -11   1   0       84.44       87.42      8.41 o
 -10   1   0       58.96       55.83      4.65 o
  -9   1   0       10.74       10.46      2.86 o
  -8   1   0      496.75      484.14     11.02 o
  -7   1   0      669.80      612.56     10.14 o
  -6   1   0       50.68       44.44      1.63 o
  -5   1   0      171.71      180.89      3.00 o
  -4   1   0     1227.32     1187.38     13.05 o
  -3   1   0     3616.51     3587.33     37.54 o
  -2   1   0     1766.22     1824.98     21.44 o
  -1   1   0     6561.81     5809.66     90.77 o
   0   1   0     4505.88     3026.50     68.48 o
   1   1   0    31239.62    24841.62    427.31 o
   2   1   0      390.36      455.64      5.82 o
   3   1   0     9459.28     9422.19    110.19 o
   4   1   0      254.68      280.34      3.80 o
   5   1   0        8.34        3.07      0.76 o
   6   1   0      766.28      765.40     10.35 o
   7   1   0       81.63       89.54      5.05 o
   8   1   0       33.35       33.48      2.67 o
   9   1   0      258.92      252.45      7.64 o
  10   1   0       64.50       73.21      6.29 o
  11   1   0        0.58        1.74      3.39 o
 -11   2   0       85.87       83.50      9.77 o
 -10   2   0       12.35       12.01      4.95 o
  -9   2   0      115.67      115.35      5.59 o
  -8   2   0      231.84      234.97      6.66 o
  -7   2   0      321.89      305.31      6.93 o
  -6   2   0      176.04      169.08      3.27 o
  -5   2   0     1471.80     1461.50     17.73 o
  -4   2   0     1099.13     1143.03     13.24 o
  -3   2   0      992.27     1039.23     11.90 o
  -2   2   0     6463.41     6374.41     74.16 o
  -1   2   0     6169.95     5996.99     62.78 o
   0   2   0      830.42      914.81     12.31 o
   1   2   0       57.84       48.56      1.04 o
   2   2   0     7914.75     7687.53     88.04 o
   3   2   0     4654.25     4858.75     53.35 o
   4   2   0        2.76        1.83      0.67 o
   5   2   0      242.48      240.33      3.71 o
   6   2   0      479.68      469.95      7.01 o
   7   2   0       13.86       16.45      2.07 o
   8   2   0      276.57      287.71      7.18 o
   9   2   0      276.15      270.95      9.04 o
  10   2   0       53.87       53.02      4.27 o
 -11   3   0       64.08       60.93      7.75 o
 -10   3   0       13.07       10.71      4.42 o
  -9   3   0      130.66      132.84      6.10 o
  -8   3   0       79.51       71.49      4.54 o
  -7   3   0       43.55       46.97      2.42 o
  -6   3   0      452.73      458.18      7.42 o
  -5   3   0     1556.83     1521.23     18.45 o
  -4   3   0      475.14      505.69      6.34 o
  -3   3   0      306.51      339.94      4.36 o
  -2   3   0     1361.02     1500.59     16.71 o
  -1   3   0       26.77       28.88      0.71 o
   0   3   0     3574.10     3636.62     44.15 o
   1   3   0     1962.55     1943.95     22.97 o
   2   3   0     2835.52     2949.20     37.46 o
   3   3   0     1650.81     1748.22     19.74 o
   4   3   0      149.78      129.55      3.96 o
   5   3   0     1919.66     1876.30     21.63 o
   6   3   0      529.43      535.70      8.49 o
   7   3   0       26.36       21.49      2.24 o
   8   3   0      491.55      464.03      9.89 o
   9   3   0      109.22       95.40      5.51 o
  10   3   0        7.65       14.24      4.62 o
 -11   4   0       14.39       15.65      5.36 o
 -10   4   0       65.90       73.46      6.78 o
  -9   4   0      213.63      225.80      7.74 o
  -8   4   0      106.57      102.49      4.96 o
  -7   4   0       45.21       48.32      2.48 o
  -6   4   0     1894.12     1823.98     22.12 o
  -5   4   0      627.69      599.67      7.99 o
  -4   4   0     1160.18     1194.07     13.80 o
  -3   4   0       20.60        7.98      0.73 o
  -2   4   0      179.04      153.53      2.24 o
  -1   4   0     1193.82     1320.70     13.35 o
   0   4   0        2.45        4.14      0.49 o
   1   4   0     1257.67     1345.38     29.32 o
   2   4   0      990.02      984.36     11.43 o
   3   4   0      138.69      153.80      4.69 o
   4   4   0     3009.85     2876.18     32.29 o
   5   4   0     2094.62     2079.54     27.19 o
   6   4   0      251.70      242.63      7.95 o
   7   4   0       15.72       18.98      2.29 o
   8   4   0      135.15      140.22      6.29 o
   9   4   0       16.95       17.49      4.38 o
  10   4   0       13.43       15.45      3.65 o
 -11   5   0        0.44        1.81      4.49 o
 -10   5   0      172.88      184.83     10.44 o
  -9   5   0      285.93      274.45     11.77 o
  -8   5   0      175.15      174.99      6.30 o
  -7   5   0     1529.79     1601.10     37.26 o
  -6   5   0      554.62      578.61      8.64 o
  -5   5   0        8.51        9.29      0.90 o
  -4   5   0      294.44      304.65      4.24 o
  -3   5   0     9012.03     8699.54     94.85 o
  -2   5   0      732.68      646.26      7.27 o
  -1   5   0      250.71      277.33      3.47 o
   0   5   0      420.63      435.16      7.32 o
   1   5   0       77.27       51.15      1.99 o
   2   5   0       86.15       96.10      1.93 o
   3   5   0      634.28      613.50      7.74 o
   4   5   0      282.56      280.27      5.59 o
   5   5   0     1664.54     1638.22     22.23 o
   6   5   0      434.92      392.80     11.12 o
   7   5   0       87.36       87.70      4.64 o
   8   5   0       50.54       48.79      4.77 o
   9   5   0        0.01       -0.84      2.68 o
 -11   6   0       59.95       69.80      7.34 o
 -10   6   0      259.39      256.10     11.88 o
  -9   6   0        6.86        3.18      3.58 o
  -8   6   0       90.00       82.80      4.54 o
  -7   6   0       87.55       95.34      4.47 o
  -6   6   0      810.90      799.67     11.35 o
  -5   6   0      104.88      120.61      2.55 o
  -4   6   0      672.89      605.23      7.55 o
  -3   6   0     1212.36     1269.09     14.55 o
  -2   6   0       48.27       54.06      1.24 o
  -1   6   0      553.48      601.34      8.91 o
   0   6   0     1191.52     1112.62     19.39 o
   1   6   0       62.39       83.40      2.09 o
   2   6   0      280.87      317.78      4.38 o
   3   6   0      327.93      331.69      4.85 o
   4   6   0       85.68       87.17      3.72 o
   5   6   0       45.71       38.39      4.57 o
   6   6   0       84.59       94.92      5.59 o
   7   6   0       57.99       61.39      5.06 o
   8   6   0        0.17       -1.24      3.14 o
   9   6   0        1.68        2.32      3.03 o
 -11   7   0      130.55      135.28      9.84 o
 -10   7   0      159.71      171.81     38.91 o
  -9   7   0        0.69        0.44      3.87 o
  -8   7   0       56.00       55.02      5.41 o
  -7   7   0      334.97      365.22     11.67 o
  -6   7   0        0.52       -0.06      1.08 o
  -5   7   0        3.11        2.10      1.06 o
  -4   7   0      700.44      771.50      9.42 o
  -3   7   0        5.47        3.53      0.67 o
  -2   7   0      128.92      138.57      2.22 o
  -1   7   0     2876.52     2773.37     40.80 o
   0   7   0      294.12      300.20      7.95 o
   1   7   0      273.33      293.96      4.92 o
   2   7   0      550.05      577.53      8.34 o
   3   7   0      148.34      152.53      4.60 o
   4   7   0      486.53      454.45      8.80 o
   5   7   0      290.65      279.88     11.42 o
   6   7   0      318.53      312.04     14.04 o
   7   7   0      104.50      106.13      6.29 o
   8   7   0        0.27       -4.11      4.67 o
 -11   8   0       50.45       46.73     11.62 o
 -10   8   0        1.95        1.99     11.29 o
  -9   8   0        2.79        5.21      4.21 o
  -8   8   0      351.07      376.50     13.90 o
  -7   8   0       27.00       29.03      2.53 o
  -6   8   0       11.39       12.69      1.59 o
  -5   8   0        3.20        2.04      0.92 o
  -4   8   0      150.65      166.45      3.34 o
  -3   8   0      193.30      199.81      3.14 o
  -2   8   0      806.41      778.81      9.77 o
  -1   8   0     1754.62     1788.08     29.85 o
   0   8   0       98.27       98.41      5.25 o
   1   8   0      497.03      513.00      8.05 o
   2   8   0      335.48      321.02      6.51 o
   3   8   0       67.00       64.66      5.88 o
   4   8   0        6.85        3.32      2.62 o
   5   8   0     1090.55     1075.38     28.34 o
   6   8   0      252.56      248.65     10.24 o
   7   8   0       20.21       24.11      4.88 o
   8   8   0        6.20        1.91     12.49 o
 -10   9   0       37.24       37.35      7.58 o
  -9   9   0       93.66       86.38      7.28 o
  -8   9   0      210.77      206.87     24.93 o
  -7   9   0        0.03        1.27      2.36 o
  -6   9   0      145.67      155.54      4.64 o
  -5   9   0      281.97      287.27      5.82 o
  -4   9   0       73.17       71.35      2.36 o
  -3   9   0      415.48      409.12      5.63 o
  -2   9   0     1030.25     1086.10     19.37 o
  -1   9   0        8.61        7.48      1.96 o
   0   9   0      128.72      139.69      7.81 o
   1   9   0      817.72      785.36     17.64 o
   2   9   0     1323.02     1271.07     32.23 o
   3   9   0      131.15      126.36      9.26 o
   4   9   0      333.29      313.33     13.31 o
   5   9   0      186.87      175.67      8.54 o
   6   9   0       43.90       45.92      5.26 o
   7   9   0       13.84       17.97      4.69 o
 -10  10   0       97.51      113.53     11.79 o
  -9  10   0      112.26      127.68     11.79 o
  -8  10   0        5.74       -1.35      5.05 o
  -7  10   0       59.76       64.41      5.32 o
  -6  10   0      176.89      203.23      6.61 o
  -5  10   0      324.99      335.21      8.94 o
  -4  10   0       35.20       30.96      2.59 o
  -3  10   0      143.72      158.65     12.13 o
  -2  10   0      400.91      387.92     12.30 o
  -1  10   0       69.14       67.27      4.99 o
   0  10   0      551.32      541.55     15.92 o
   1  10   0      443.85      450.63     14.14 o
   2  10   0       74.21       63.04      5.17 o
   3  10   0       69.33       62.13      7.92 o
   4  10   0      327.86      329.89     25.44 o
   5  10   0       89.95       78.16      6.62 o
   6  10   0       50.85       56.24      5.99 o
   7  10   0       31.14       30.66      7.07 o
 -10  11   0       15.37        8.09      7.07 o
  -9  11   0       87.36       80.85     10.11 o
  -8  11   0       19.56       17.52      6.74 o
  -7  11   0      342.96      307.24     17.18 o
  -6  11   0      161.50      163.05     12.46 o
  -5  11   0       63.68       62.98      4.99 o
  -4  11   0       42.44       49.03      5.39 o
  -3  11   0      557.86      556.87     20.89 o
  -2  11   0      413.04      372.20     22.07 o
  -1  11   0       85.87       82.58      5.80 o
   0  11   0      131.54      136.38      7.41 o
   1  11   0      277.11      292.64     24.26 o
   2  11   0       22.26       19.04      3.86 o
   3  11   0       30.07       40.37      4.93 o
   4  11   0      219.22      214.09     12.97 o
   5  11   0       16.79       20.06      4.75 o
   6  11   0       31.08       30.60      5.56 o
  -9  12   0        0.11       -6.40      6.40 o
  -8  12   0       58.63       57.94      9.10 o
  -7  12   0      128.79      128.69     12.13 o
  -6  12   0      158.44      152.61     13.14 o
  -5  12   0       11.99       12.51      3.47 o
  -4  12   0      188.94      213.67     10.44 o
  -3  12   0       42.78       30.04      4.29 o
  -2  12   0       38.76       36.92      4.48 o
  -1  12   0      173.55      175.61      9.10 o
   0  12   0      311.15      295.68     11.32 o
   1  12   0        0.25       -3.11      3.11 o
   2  12   0       88.62       87.42      6.64 o
   3  12   0      166.11      159.36      9.21 o
   4  12   0       46.24       58.28      6.07 o
   5  12   0        1.26        4.04      4.11 o
  -9  13   0        6.06       -7.41      7.41 o
  -8  13   0       94.55      104.77     12.46 o
  -7  13   0       22.73        4.04      7.41 o
  -6  13   0        0.22       -3.37      6.40 o
  -5  13   0       69.82       67.38     10.11 o
  -4  13   0      289.03      316.89     31.16 o
  -3  13   0       34.26       41.77      4.99 o
  -2  13   0       55.65       54.45      5.73 o
  -1  13   0      178.67      168.08     15.67 o
   0  13   0        8.70        8.31      5.05 o
   1  13   0       26.96       21.11      4.48 o
   2  13   0       37.75       43.86      5.58 o
   3  13   0      148.61      131.14      8.73 o
   4  13   0        4.98        3.33      4.51 o
  -8  14   0       36.82       28.64      9.77 o
  -7  14   0       13.68       -2.70      8.09 o
  -6  14   0       25.49       11.12      8.09 o
  -5  14   0      239.03      263.11     18.87 o
  -4  14   0       25.34       24.98      5.05 o
  -3  14   0        5.72        0.40      3.72 o
  -2  14   0       18.30       26.98      4.79 o
  -1  14   0      166.88      166.10      9.26 o
   0  14   0       12.78       19.21      4.78 o
   1  14   0       29.46       27.60      6.74 o
   2  14   0       60.32       57.75      6.54 o
   3  14   0       17.50       15.50      6.74 o
  -7  15   0        5.41        0.67      9.43 o
  -6  15   0        3.04        4.38      9.10 o
  -5  15   0      109.88      116.90     14.15 o
  -4  15   0        4.40       -4.72      8.09 o
  -3  15   0       21.29       23.72      5.05 o
  -2  15   0      141.66      130.04     14.49 o
  -1  15   0        8.87        8.06      7.75 o
   0  15   0        1.05       -0.01      4.23 o
   1  15   0       30.99       29.79      5.66 o
  -5  16   0        2.24       13.14     10.11 o
  -4  16   0        6.07       -5.39      9.43 o
  -3  16   0       24.49       30.08     10.28 o
  -2  16   0       82.49       80.18     12.80 o
  -1  16   0        3.49        9.43      6.06 o
   0 -16   1        8.68        5.73      5.73 o
   1 -16   1       29.81       29.52      5.55 o
   2 -16   1       56.49       67.38     11.79 o
   3 -16   1        9.79       -3.71      9.10 o
   4 -16   1        6.96        3.71      8.42 o
   5 -16   1       14.06       24.93     10.78 o
  -2 -15   1       61.33       63.67      8.76 o
  -1 -15   1       29.15       24.21      5.10 o
   0 -15   1        0.56       -2.11      4.03 o
   1 -15   1       56.33       52.78      5.80 o
   2 -15   1       38.53       40.55      5.56 o
   3 -15   1        0.12        2.70      8.42 o
   4 -15   1        2.65       -2.02      7.75 o
   5 -15   1       69.61       64.35     11.79 o
   6 -15   1        0.56       -8.09      8.09 o
   7 -15   1        4.59       -8.42      8.42 o
  -3 -14   1      126.04      134.70     11.79 o
  -2 -14   1       34.85       42.25      5.66 o
  -1 -14   1       10.13        8.56      4.88 o
   0 -14   1       80.02       73.26      6.91 o
   1 -14   1      160.00      174.54     11.29 o
   2 -14   1       23.74       21.22      4.33 o
   3 -14   1       35.70       34.82      4.85 o
   4 -14   1      146.91      152.95     14.49 o
   5 -14   1       31.47       35.37      9.10 o
   6 -14   1        3.63       -6.40      6.40 o
   7 -14   1       38.60       39.08      9.77 o
   8 -14   1       56.41       58.96     11.12 o
  -5 -13   1       18.94       11.79      6.06 o
  -4 -13   1       10.83        4.13      4.36 o
  -3 -13   1      152.57      149.19      8.97 o
  -2 -13   1       75.19       74.32      6.39 o
  -1 -13   1        5.42        2.70      3.71 o
   0 -13   1      402.06      402.84     19.88 o
   1 -13   1      179.27      178.21     10.44 o
   2 -13   1        0.13       -2.50      2.98 o
   3 -13   1       70.88       70.27     16.00 o
   4 -13   1      187.68      195.76     12.30 o
   5 -13   1       27.54       25.60      7.75 o
   6 -13   1       64.98       44.13      9.10 o
   7 -13   1       80.77       65.36      9.77 o
   8 -13   1       62.62       53.57      9.43 o
   9 -13   1        0.79       -6.40      6.40 o
  -5 -12   1        0.45        6.20      6.06 o
  -4 -12   1      185.57      187.94      9.59 o
  -3 -12   1      201.57      184.05     10.11 o
  -2 -12   1      153.06      164.99      8.82 o
  -1 -12   1      155.51      157.32      8.09 o
   0 -12   1      361.36      363.34     35.04 o
   1 -12   1      202.76      219.81      9.14 o
   2 -12   1        2.49        2.61      4.21 o
   3 -12   1      301.91      301.86     12.63 o
   4 -12   1      235.45      238.18     11.96 o
   5 -12   1       46.27       48.18      8.09 o
   6 -12   1      134.76      130.71     12.13 o
   7 -12   1      106.36      109.83     11.12 o
   8 -12   1       21.32       13.81      6.74 o
   9 -12   1       18.63       18.87      7.41 o
  -6 -11   1        2.81        3.51      3.97 o
  -5 -11   1       79.79       85.51      7.00 o
  -4 -11   1      249.60      260.00     10.74 o
  -3 -11   1       13.62       14.63      4.04 o
  -2 -11   1      309.11      278.81     10.83 o
  -1 -11   1       91.17       82.63      5.98 o
   0 -11   1      330.03      300.84     19.54 o
   1 -11   1      264.40      243.54     24.93 o
   2 -11   1       59.59       64.74     11.62 o
   3 -11   1      341.73      340.41     12.13 o
   4 -11   1       64.78       62.59      4.74 o
   5 -11   1        6.89        4.72      5.39 o
   6 -11   1      232.69      241.26      9.87 o
   7 -11   1      100.26      115.45      7.19 o
   8 -11   1       14.10       10.11      6.40 o
   9 -11   1       90.92       99.38     11.12 o
  10 -11   1        3.03       -5.39      6.40 o
  -7 -10   1        4.09        9.87     11.12 o
  -6 -10   1        1.45        0.17      3.31 o
  -5 -10   1      133.77      140.74      8.01 o
  -4 -10   1      108.34      101.32      9.77 o
  -3 -10   1      162.78      170.00      8.09 o
  -2 -10   1      253.07      244.59      9.63 o
  -1 -10   1       24.48       25.00      3.67 o
   0 -10   1       78.29       71.36      4.99 o
   1 -10   1       29.46       27.40      2.99 o
   2 -10   1       66.23       64.29      3.56 o
   3 -10   1       99.83      100.94      4.08 o
   4 -10   1        3.27        2.39      1.66 o
   5 -10   1      363.81      356.94      9.16 o
   6 -10   1        2.61        3.26      6.74 o
   7 -10   1       26.46       31.44      5.05 o
   8 -10   1      166.67      174.85     12.80 o
   9 -10   1       96.73       99.05     10.44 o
  10 -10   1       28.63       19.20      6.74 o
  -8  -9   1       28.53       33.79      5.32 o
  -7  -9   1        0.39        0.36      5.17 o
  -6  -9   1      143.57      156.92     11.21 o
  -5  -9   1      381.26      364.14     11.22 o
  -4  -9   1      108.64      102.24      5.63 o
  -3  -9   1       75.35       79.52      4.80 o
  -2  -9   1      117.50      118.32      4.51 o
  -1  -9   1      165.05      161.47      8.69 o
   0  -9   1       20.77       25.31      3.16 o
   1  -9   1      772.90      731.13     12.09 o
   2  -9   1      931.16      932.88     13.29 o
   3  -9   1       37.15       38.54      1.35 o
   4  -9   1      124.85      128.63      3.38 o
   5  -9   1      203.82      213.06      4.39 o
   6  -9   1      231.23      235.03      5.63 o
   7  -9   1      112.12       95.50      5.52 o
   8  -9   1      295.74      308.57     35.71 o
   9  -9   1       20.70       21.43      8.42 o
  10  -9   1       22.65       26.20      5.48 o
  -8  -8   1       15.60        8.52      7.36 o
  -7  -8   1       44.01       34.56      4.50 o
  -6  -8   1      158.37      176.34      7.51 o
  -5  -8   1        1.55        0.76      2.54 o
  -4  -8   1       15.10       16.77      3.00 o
  -3  -8   1     1035.14     1033.95     15.30 o
  -2  -8   1     1124.10     1102.66     15.87 o
  -1  -8   1      314.69      327.97      5.06 o
   0  -8   1      665.24      596.51      8.16 o
   1  -8   1      694.37      721.32      8.60 o
   2  -8   1      285.03      311.30      3.98 o
   3  -8   1        3.09        6.50      1.04 o
   4  -8   1      576.09      576.82      7.85 o
   5  -8   1       43.28       36.32      1.66 o
   6  -8   1       32.35       28.28      2.01 o
   7  -8   1       53.57       52.94      4.02 o
   8  -8   1      202.73      208.27      9.79 o
   9  -8   1       15.20       16.04      4.88 o
  10  -8   1       45.58       50.66     18.87 o
  11  -8   1       50.63       59.38      7.48 o
  -9  -7   1       34.43       37.97      6.13 o
  -8  -7   1        2.24        1.55      5.11 o
  -7  -7   1      108.19      107.78      9.28 o
  -6  -7   1      606.64      595.56     15.44 o
  -5  -7   1       17.22       10.05      2.70 o
  -4  -7   1     1004.93      988.48     14.85 o
  -3  -7   1     1926.06     1888.61     23.12 o
  -2  -7   1      307.43      315.92      4.54 o
  -1  -7   1      254.36      265.92      6.98 o
   0  -7   1     1242.83     1338.43     15.82 o
   1  -7   1      911.43      925.89     12.78 o
   2  -7   1       82.99       73.66      1.32 o
   3  -7   1       83.45       71.21      1.67 o
   4  -7   1      208.30      199.12      3.22 o
   5  -7   1       98.93      103.52      3.53 o
   6  -7   1       17.97       16.44      1.48 o
   7  -7   1      512.14      520.94     13.80 o
   8  -7   1        9.14        7.07      4.04 o
   9  -7   1       11.70       19.82      9.77 o
  10  -7   1       92.97      101.99      8.16 o
  11  -7   1       89.45       97.42      8.72 o
  -9  -6   1       38.67       41.77      7.78 o
  -8  -6   1       22.31       19.75      3.22 o
  -7  -6   1      255.05      259.61      8.94 o
  -6  -6   1        1.47        3.29      2.88 o
  -5  -6   1       10.49        9.06      1.58 o
  -4  -6   1      941.95      893.80     12.70 o
  -3  -6   1     1254.67     1219.80     15.72 o
  -2  -6   1      526.05      602.18      7.45 o
  -1  -6   1     1547.81     1579.01     19.98 o
   0  -6   1     2393.42     2294.05     24.04 o
   1  -6   1      595.73      615.28      7.67 o
   2  -6   1     1839.90     1842.51     19.84 o
   3  -6   1      135.46      133.26      2.17 o
   4  -6   1      201.11      198.57      3.12 o
   5  -6   1      202.31      216.47      3.67 o
   6  -6   1      428.40      436.71      6.93 o
   7  -6   1       39.65       46.11      2.83 o
   8  -6   1        1.28       -2.00      2.94 o
   9  -6   1       84.96       88.00     13.14 o
  10  -6   1       56.38       60.98      7.07 o
  11  -6   1        0.37        7.87      7.92 o
 -10  -5   1        4.87        2.89      3.20 o
  -9  -5   1       58.91       53.27      4.35 o
  -8  -5   1       81.45       87.85      6.13 o
  -7  -5   1      128.95      133.02      6.23 o
  -6  -5   1       36.29       30.83      3.46 o
  -5  -5   1      691.56      715.69     10.73 o
  -4  -5   1      239.16      240.89      4.33 o
  -3  -5   1      450.21      448.25      6.30 o
  -2  -5   1     2140.75     2265.84     25.25 o
  -1  -5   1      865.15      721.96      8.44 o
   0  -5   1       49.88       50.19      2.16 o
   1  -5   1      349.87      316.41      3.90 o
   2  -5   1     1855.86     1905.12     20.32 o
   3  -5   1     1949.93     2051.16     21.96 o
   4  -5   1      173.52      184.55      2.91 o
   5  -5   1     1644.39     1685.86     20.35 o
   6  -5   1     2224.17     2202.84     28.55 o
   7  -5   1      144.03      147.05      4.77 o
   8  -5   1      134.95      140.98      7.66 o
   9  -5   1      163.84      159.87      8.97 o
  10  -5   1      120.44      137.59      8.89 o
  11  -5   1       32.83       43.30      6.58 o
 -10  -4   1        7.51        9.22      3.30 o
  -9  -4   1       53.67       66.22      4.50 o
  -8  -4   1      447.71      425.27      9.37 o
  -7  -4   1        7.55        5.61      1.76 o
  -6  -4   1      112.29      112.81      4.22 o
  -5  -4   1     1662.75     1618.40     23.45 o
  -4  -4   1      209.27      197.22      3.66 o
  -3  -4   1       26.78       30.36      1.31 o
  -2  -4   1     2205.38     2223.39     24.74 o
  -1  -4   1     2765.50     2816.45     31.96 o
   0  -4   1      784.00      748.11      8.52 o
   1  -4   1     8058.50     7991.35     82.46 o
   2  -4   1     7430.73     6846.56     71.49 o
   3  -4   1      759.60      748.99      8.45 o
   4  -4   1      376.17      381.45      5.02 o
   5  -4   1     1816.80     1830.45     22.03 o
   6  -4   1      459.42      462.44      8.09 o
   7  -4   1      130.10      135.49      5.01 o
   8  -4   1       52.83       49.30      3.61 o
   9  -4   1      228.22      230.96     10.68 o
  10  -4   1        7.24       10.78      7.07 o
  11  -4   1        9.29       11.85      5.09 o
 -10  -3   1       40.81       38.03      3.89 o
  -9  -3   1      125.96      151.08      7.93 o
  -8  -3   1      106.43      108.31      6.28 o
  -7  -3   1       61.92       54.64      2.97 o
  -6  -3   1      765.31      716.40      9.95 o
  -5  -3   1      325.84      317.22      5.33 o
  -4  -3   1       51.16       51.44      2.16 o
  -3  -3   1     3820.41     4113.82     47.65 o
  -2  -3   1     1341.97     1367.88     17.77 o
  -1  -3   1       46.25       49.95      1.93 o
   0  -3   1      208.68      235.26      3.05 o
   1  -3   1    42427.42    31511.69    457.22 o
   2  -3   1     5528.59     5469.11     57.25 o
   3  -3   1     1464.02     1356.69     14.75 o
   4  -3   1      144.11      143.51      2.75 o
   5  -3   1     2673.12     2553.84     32.57 o
   6  -3   1      389.45      410.38      6.57 o
   7  -3   1      324.74      315.95      9.14 o
   8  -3   1      143.89      150.19      5.82 o
   9  -3   1      125.42      133.36      6.10 o
  10  -3   1       17.88       15.33      4.85 o
  11  -3   1       53.33       46.20      8.76 o
 -11  -2   1        1.41        0.62      3.05 o
 -10  -2   1      106.22      119.07      5.90 o
  -9  -2   1      443.41      424.42     10.54 o
  -8  -2   1        5.04        6.24      1.85 o
  -7  -2   1       93.38      107.77      3.39 o
  -6  -2   1     1014.71      978.17     12.00 o
  -5  -2   1      126.93      111.98      3.09 o
  -4  -2   1        0.66        0.29      0.69 o
  -3  -2   1     6136.16     6180.11     67.75 o
  -2  -2   1      608.40      676.06      8.34 o
  -1  -2   1      274.38      287.84      4.28 o
   0  -2   1     3307.73     3313.37     44.47 o
   1  -2   1     2866.23     3060.02     35.78 o
   2  -2   1    18998.96    15660.36    164.30 o
   3  -2   1       43.51       48.89      1.17 o
   4  -2   1     4371.44     4188.44     47.24 o
   5  -2   1       49.79       50.73      1.89 o
   6  -2   1        6.94        7.47      1.05 o
   7  -2   1      243.46      244.00      6.49 o
   8  -2   1      305.26      288.63      8.72 o
   9  -2   1       23.31       20.27      3.26 o
  10  -2   1      103.77      104.81      8.33 o
  11  -2   1       45.69       48.87     14.32 o
 -11  -1   1       21.73       25.12      4.26 o
 -10  -1   1       90.47      102.23      5.32 o
  -9  -1   1      169.62      165.90      6.13 o
  -8  -1   1        0.27        0.11      1.64 o
  -7  -1   1      319.53      315.58      6.23 o
  -6  -1   1      762.07      778.17      9.75 o
  -5  -1   1      212.60      255.99      4.20 o
  -4  -1   1     3199.36     3276.67     37.62 o
  -3  -1   1      710.50      675.06      8.03 o
  -2  -1   1      741.99      797.34      9.53 o
  -1  -1   1        3.83        7.06      0.46 o
   0  -1   1     8206.87     6205.94    192.17 o
   1  -1   1      791.02      851.14      9.69 o
   2  -1   1      172.70      161.59      2.15 o
   3  -1   1       34.38       64.08      1.38 o
   4  -1   1      924.56      931.56     10.47 o
   5  -1   1      434.68      396.49      5.39 o
   6  -1   1      390.51      391.00      5.98 o
   7  -1   1      800.88      766.72     13.73 o
   8  -1   1       80.96       85.03      4.11 o
   9  -1   1       74.72       80.73      5.13 o
  10  -1   1      119.21      121.08      8.89 o
  11  -1   1      101.02       99.01      9.03 o
 -11   0   1       63.32       69.12      9.14 o
 -10   0   1      134.95      137.91      6.87 o
  -9   0   1        4.01        2.17      2.01 o
  -8   0   1      112.46      119.88      4.11 o
  -7   0   1      323.36      331.58      7.29 o
  -6   0   1       40.44       33.22      1.44 o
  -5   0   1      395.06      448.92      5.68 o
  -4   0   1     5915.18     6097.25     63.54 o
  -3   0   1     1576.44     1596.88     17.06 o
  -2   0   1      942.96     1001.77     12.56 o
  -1   0   1     3043.84     3219.11     35.39 o
   0   0   1     4392.71     3391.27     61.33 o
   1   0   1      277.65      265.70      3.05 o
   2   0   1      342.66      352.96      4.32 o
   3   0   1    10463.93    10143.32    104.92 o
   4   0   1      552.38      523.00      6.29 o
   5   0   1      263.32      267.35      4.07 o
   6   0   1      962.51      949.48     12.52 o
   7   0   1      398.37      432.66      8.78 o
   8   0   1      183.34      162.82      6.12 o
   9   0   1      215.79      208.72      6.73 o
  10   0   1      119.78      106.09      6.40 o
 -11   1   1       93.40       93.26      6.17 o
 -10   1   1       78.09       80.64      5.31 o
  -9   1   1       84.64       81.46      5.86 o
  -8   1   1      465.85      445.44     11.38 o
  -7   1   1      146.75      146.64      4.11 o
  -6   1   1       92.59       78.94      2.56 o
  -5   1   1     2312.09     2367.06     26.75 o
  -4   1   1      130.09       97.11      1.83 o
  -3   1   1      111.29      107.71      2.17 o
  -2   1   1      715.35      836.28     10.05 o
  -1   1   1     2473.22     2532.93     29.55 o
   0   1   1      560.31      638.99      6.90 o
   1   1   1      118.20      126.11      4.24 o
   2   1   1      627.11      644.68      7.96 o
   3   1   1     1224.30     1168.66     13.43 o
   4   1   1      245.86      267.98      4.41 o
   5   1   1      611.93      594.59      7.65 o
   6   1   1     1151.34     1121.32     16.95 o
   7   1   1      243.53      257.32      6.24 o
   8   1   1       16.24       13.13      2.57 o
   9   1   1       63.03       74.63      4.49 o
  10   1   1       50.74       54.49      4.42 o
 -11   2   1       54.93       53.02      4.89 o
 -10   2   1        1.83        0.32      2.74 o
  -9   2   1      206.72      201.06     10.23 o
  -8   2   1      419.26      426.19      9.88 o
  -7   2   1       45.39       45.10      2.37 o
  -6   2   1      808.25      811.85     10.60 o
  -5   2   1      384.71      394.97      5.33 o
  -4   2   1     1218.91     1256.13     14.44 o
  -3   2   1      272.72      303.31      4.20 o
  -2   2   1     8994.10     8251.61    118.31 o
  -1   2   1     1153.36     1148.58     14.55 o
   0   2   1      890.23      979.73     10.29 o
   1   2   1      937.45      947.30     12.15 o
   2   2   1     4182.06     4117.83     66.77 o
   3   2   1     1195.44     1359.74     16.38 o
   4   2   1      212.09      191.20      3.14 o
   5   2   1      522.95      501.32      7.18 o
   6   2   1      929.44      922.82     14.36 o
   7   2   1      195.95      170.46      5.08 o
   8   2   1      117.37      128.27      5.81 o
   9   2   1       52.62       52.78      4.03 o
  10   2   1        2.62        3.45      2.94 o
 -11   3   1       83.86       85.17      7.96 o
 -10   3   1       79.92       81.56      5.19 o
  -9   3   1      342.98      369.27     10.64 o
  -8   3   1       35.27       28.95      2.69 o
  -7   3   1      133.80      123.60      3.71 o
  -6   3   1     1298.03     1267.59     15.78 o
  -5   3   1     1809.19     1790.59     21.47 o
  -4   3   1        0.25        0.99      0.58 o
  -3   3   1       68.36       60.08      1.93 o
  -2   3   1      539.48      609.92      7.12 o
  -1   3   1      204.21      190.13      3.07 o
   0   3   1     1342.06     1315.08     21.72 o
   1   3   1     1124.11     1034.13     19.83 o
   2   3   1     1064.03     1089.84     14.37 o
   3   3   1       57.91       63.83      1.61 o
   4   3   1      364.81      375.21      6.07 o
   5   3   1      430.51      429.25      6.88 o
   6   3   1       64.48       65.42      3.13 o
   7   3   1        4.40        7.10      1.92 o
   8   3   1       49.33       47.09      3.80 o
   9   3   1       19.94       27.51      3.44 o
  10   3   1        4.77        7.51      3.14 o
 -11   4   1        0.22        1.21      4.49 o
 -10   4   1      100.17      117.65      6.01 o
  -9   4   1      578.02      595.18     15.06 o
  -8   4   1       32.16       29.33      2.67 o
  -7   4   1      305.06      307.56      7.68 o
  -6   4   1      551.97      539.05      7.54 o
  -5   4   1       24.59       24.22      1.79 o
  -4   4   1        1.21        4.19      0.67 o
  -3   4   1      579.07      503.11      6.17 o
  -2   4   1      142.79      154.20      2.26 o
  -1   4   1       13.43       13.74      1.04 o
   0   4   1     4378.63     4296.90     92.14 o
   1   4   1      514.56      497.32      6.00 o
   2   4   1       30.89       28.82      1.06 o
   3   4   1      234.19      240.54      4.48 o
   4   4   1      832.49      790.52     10.49 o
   5   4   1        1.60        1.87      1.34 o
   6   4   1       75.25       73.28      4.64 o
   7   4   1      218.58      229.74      7.17 o
   8   4   1      101.44      112.09      5.55 o
   9   4   1        6.75        5.31      2.80 o
 -11   5   1       73.47       65.04      7.19 o
 -10   5   1      246.77      264.73     12.13 o
  -9   5   1       32.12       34.77      4.38 o
  -8   5   1      526.60      491.57     10.91 o
  -7   5   1     1744.89     1803.71     28.57 o
  -6   5   1      337.87      317.23      4.99 o
  -5   5   1       12.79       10.51      0.98 o
  -4   5   1     1169.08     1220.27     14.16 o
  -3   5   1     1847.62     1920.85     21.57 o
  -2   5   1      205.57      231.47      3.16 o
  -1   5   1     2201.14     2290.37     31.13 o
   0   5   1        9.98       23.85      1.39 o
   1   5   1      537.38      549.03      8.11 o
   2   5   1      342.14      340.20      4.83 o
   3   5   1      964.50      933.42     11.27 o
   4   5   1        2.96        3.77      1.43 o
   5   5   1      163.96      157.88      4.14 o
   6   5   1      629.27      628.14     15.80 o
   7   5   1      289.61      264.28      9.73 o
   8   5   1       13.00       15.64      3.35 o
   9   5   1        1.12        0.79      4.29 o
 -11   6   1       28.97       39.42     12.80 o
 -10   6   1      144.83      147.10      9.26 o
  -9   6   1        0.21       -0.75      2.37 o
  -8   6   1        9.69        9.69      2.07 o
  -7   6   1       94.53       92.36      4.03 o
  -6   6   1      105.65      107.90      2.84 o
  -5   6   1       67.07       61.96      1.87 o
  -4   6   1      971.27      916.42     10.95 o
  -3   6   1      533.78      492.41      6.16 o
  -2   6   1        9.93        9.86      0.84 o
  -1   6   1     1803.28     1851.29     29.49 o
   0   6   1      295.84      324.87      7.57 o
   1   6   1      111.65      119.39      2.65 o
   2   6   1     1116.87     1056.90     15.03 o
   3   6   1     1111.38     1101.72     14.05 o
   4   6   1      272.15      265.63      6.03 o
   5   6   1      700.92      678.98     14.07 o
   6   6   1      189.14      179.43     10.77 o
   7   6   1      144.14      147.12      9.47 o
   8   6   1        6.95        8.08      2.96 o
 -11   7   1       77.03       80.85     14.82 o
 -10   7   1        0.30        5.68     11.62 o
  -9   7   1        6.42        8.73      8.76 o
  -8   7   1      318.81      359.09     10.02 o
  -7   7   1       79.34       73.41      3.12 o
  -6   7   1        6.46        8.34      1.21 o
  -5   7   1      350.61      333.32      5.49 o
  -4   7   1     1064.27     1095.41     12.94 o
  -3   7   1        7.73        7.03      0.77 o
  -2   7   1      255.34      232.27      4.82 o
  -1   7   1     2171.97     2192.48     36.00 o
   0   7   1      275.60      282.54      5.61 o
   1   7   1      389.02      392.95      7.78 o
   2   7   1      658.03      692.63     12.78 o
   3   7   1       80.40       83.96      3.83 o
   4   7   1      164.58      173.32      6.80 o
   5   7   1      949.64      942.28     21.71 o
   6   7   1      400.31      384.93     11.82 o
   7   7   1        4.81       11.39      3.76 o
   8   7   1       15.57       10.40      5.25 o
 -11   8   1        7.55      -10.44     10.44 o
 -10   8   1       62.59       58.30      6.73 o
  -9   8   1       49.98       55.62      6.11 o
  -8   8   1      314.69      313.54      9.38 o
  -7   8   1        1.08        4.34      1.47 o
  -6   8   1      103.22      107.66      3.23 o
  -5   8   1      135.85      149.41      3.35 o
  -4   8   1      209.73      203.48      3.80 o
  -3   8   1        7.80        9.45      0.90 o
  -2   8   1      931.10      926.61     15.04 o
  -1   8   1        2.58        3.34      1.82 o
   0   8   1      167.31      172.30      5.67 o
   1   8   1      261.09      256.28      7.49 o
   2   8   1     1567.23     1521.01     31.80 o
   3   8   1       53.91       51.06      4.08 o
   4   8   1      159.89      162.30      6.75 o
   5   8   1      260.28      271.06      9.51 o
   6   8   1       73.23       67.36      5.48 o
   7   8   1       11.79       15.22      4.45 o
 -10   9   1       80.64       73.78      9.43 o
  -9   9   1      192.48      214.26     13.81 o
  -8   9   1       52.43       43.46      6.74 o
  -7   9   1       58.66       53.86      3.63 o
  -6   9   1      239.84      245.69      7.35 o
  -5   9   1      317.50      313.11      8.44 o
  -4   9   1       26.92       23.99      1.99 o
  -3   9   1      260.41      256.92      6.10 o
  -2   9   1      257.88      258.99      9.91 o
  -1   9   1      194.71      184.50      7.97 o
   0   9   1      314.42      302.99     10.28 o
   1   9   1      728.46      675.22     18.80 o
   2   9   1        1.65        0.75      2.86 o
   3   9   1       39.89       40.41      4.61 o
   4   9   1      195.55      192.41      9.01 o
   5   9   1      196.58      208.48      9.94 o
   6   9   1        0.31        4.77      3.97 o
   7   9   1       41.04       38.17      5.50 o
  -9  10   1       85.30       85.57      9.77 o
  -8  10   1       42.98       38.74      7.41 o
  -7  10   1      159.91      190.16      8.22 o
  -6  10   1      122.63      128.50      5.25 o
  -5  10   1       50.26       51.70      3.47 o
  -4  10   1       46.80       42.61      4.11 o
  -3  10   1       15.60       16.20      3.16 o
  -2  10   1       50.21       56.97      4.67 o
  -1  10   1       60.52       46.78      4.29 o
   0  10   1       75.57       74.43      5.58 o
   1  10   1      352.11      342.00     20.89 o
   2  10   1       52.95       41.97      4.78 o
   3  10   1       50.45       43.58      4.93 o
   4  10   1      299.50      298.04     14.82 o
   5  10   1        5.43        5.11      3.88 o
   6  10   1       12.80       18.96      4.53 o
  -9  11   1        1.03       -4.72      6.06 o
  -8  11   1       77.91       88.94     10.44 o
  -7  11   1      410.27      343.63     18.19 o
  -6  11   1       89.74       82.15      5.58 o
  -5  11   1       70.64       70.21     17.69 o
  -4  11   1      549.85      569.80     40.60 o
  -3  11   1       35.10       33.20      5.22 o
  -2  11   1       52.74       44.72      4.88 o
  -1  11   1       97.04       98.21      9.60 o
   0  11   1      513.88      523.67     16.07 o
   1  11   1        5.08        0.54      3.11 o
   2  11   1       67.97       62.95      5.83 o
   3  11   1       38.98       50.26      5.42 o
   4  11   1       71.05       76.81      6.62 o
   5  11   1        1.16        5.32      4.88 o
  -9  12   1        0.49       -6.74      6.74 o
  -8  12   1      280.36      294.78     18.19 o
  -7  12   1       69.15       66.03      9.43 o
  -6  12   1        5.49       -0.29      3.47 o
  -5  12   1       58.15       51.70     11.45 o
  -4  12   1      617.67      599.76     59.46 o
  -3  12   1      151.73      128.18      7.45 o
  -2  12   1       80.18       69.43      5.73 o
  -1  12   1      214.85      214.69      9.47 o
   0  12   1       70.47       67.42      5.90 o
   1  12   1        1.78        4.63      5.73 o
   2  12   1       54.68       49.03      5.58 o
   3  12   1      107.77       92.85      9.10 o
   4  12   1        3.78        7.07      4.21 o
  -8  13   1       56.27       49.52     10.11 o
  -7  13   1       63.58       50.87     10.11 o
  -6  13   1        6.81       11.79      8.09 o
  -5  13   1      521.06      555.23     37.23 o
  -4  13   1       42.11       45.11      9.26 o
  -3  13   1       30.91       30.74      5.56 o
  -2  13   1       54.51       46.48      5.90 o
  -1  13   1      284.47      278.93     11.25 o
   0  13   1        0.95        0.17      3.67 o
   1  13   1       41.92       30.81      4.92 o
   2  13   1       75.43       89.92      7.75 o
   3  13   1       10.26        9.48      4.61 o
  -8  14   1       27.43        9.43      9.43 o
  -7  14   1        0.25       -7.75      7.75 o
  -6  14   1       14.93        5.39      8.42 o
  -5  14   1      190.32      210.80     36.22 o
  -4  14   1       29.70       31.14      5.56 o
  -3  14   1        3.60        0.86      3.58 o
  -2  14   1      115.66      103.09      9.26 o
  -1  14   1       69.86       59.91      7.92 o
   0  14   1        0.90       -1.38      3.98 o
   1  14   1       28.55       22.31      5.10 o
   2  14   1       30.69       36.19      5.90 o
  -6  15   1       32.02       13.81      8.76 o
  -5  15   1       15.38       18.87      9.10 o
  -4  15   1        0.08       -1.11      4.29 o
  -3  15   1       76.46       83.80      7.17 o
  -2  15   1       87.57      100.06     13.14 o
  -1  15   1        0.03        0.70      4.29 o
   0  15   1       10.47        9.95      4.92 o
  -1 -16   2       29.86       27.62      6.74 o
   0 -16   2        2.56       -3.98      3.98 o
   1 -16   2      171.74      189.51     10.34 o
   2 -16   2       55.80       53.57     11.79 o
   3 -16   2        8.61       -6.06      8.09 o
   4 -16   2       24.77       29.65     10.11 o
   5 -16   2       43.38       37.73     11.12 o
   6 -16   2        7.37       -1.68      9.43 o
  -3 -15   2       11.26       16.84      6.40 o
  -2 -15   2       41.94       52.12      6.22 o
  -1 -15   2       41.47       35.29      7.58 o
   0 -15   2        2.87        5.05      6.06 o
   1 -15   2       89.78       97.99     13.14 o
   2 -15   2      119.30      132.83     18.36 o
   3 -15   2        1.18       -7.07      7.07 o
   4 -15   2       63.71       50.53     10.44 o
   5 -15   2        9.34       -5.39      7.41 o
   6 -15   2        1.06       -7.07      7.07 o
   7 -15   2        6.89       -8.09      8.09 o
  -4 -14   2        9.83       23.51      5.10 o
  -3 -14   2      129.23      123.70      8.58 o
  -2 -14   2       78.90       75.81      9.60 o
  -1 -14   2       29.01       26.39      4.74 o
   0 -14   2       96.20       98.08      7.17 o
   1 -14   2       43.55       33.01      9.26 o
   2 -14   2        3.32        1.16      3.51 o
   3 -14   2       67.19       42.45      9.43 o
   4 -14   2      132.66      129.03     13.48 o
   5 -14   2       47.43       26.61      8.42 o
   6 -14   2        8.56        8.09      7.41 o
   7 -14   2       36.73       33.35      8.76 o
   8 -14   2       22.17       16.84      8.76 o
  -5 -13   2        0.07       -2.12      4.04 o
  -4 -13   2      146.99      154.04      9.77 o
  -3 -13   2       68.50       77.87      8.42 o
  -2 -13   2      137.82      128.70     15.67 o
  -1 -13   2        2.93        0.80      3.51 o
   0 -13   2       36.54       41.22      6.74 o
   1 -13   2        1.73       -1.12      3.01 o
   2 -13   2        5.89       11.45      5.73 o
   3 -13   2      185.22      181.78     20.38 o
   4 -13   2      245.43      238.85     15.83 o
   5 -13   2        8.82        2.02      6.06 o
   6 -13   2       81.02       67.04      9.77 o
   7 -13   2       29.75       23.58      8.09 o
   8 -13   2       20.62       18.19      7.75 o
   9 -13   2       23.53       18.19      8.42 o
  -6 -12   2        1.61       -0.48      3.93 o
  -5 -12   2       52.42       54.29      6.04 o
  -4 -12   2      245.18      228.40     20.04 o
  -3 -12   2       30.23       25.60      4.53 o
  -2 -12   2       18.76       17.42      3.92 o
  -1 -12   2      121.14      127.13      7.28 o
   0 -12   2      236.87      223.30     21.06 o
   1 -12   2        1.75        3.94      7.41 o
   2 -12   2      298.85      293.97     10.76 o
   3 -12   2      251.41      246.82      9.14 o
   4 -12   2      114.19      102.08     10.44 o
   5 -12   2      111.12       97.70     10.11 o
   6 -12   2       74.37       70.07      9.10 o
   7 -12   2      166.61      173.50     13.14 o
   8 -12   2        0.01       -5.73      5.73 o
   9 -12   2       38.52       23.58      8.09 o
  -7 -11   2       26.61       34.76      5.73 o
  -6 -11   2       20.42       12.32      5.90 o
  -5 -11   2      102.15      117.35      7.76 o
  -4 -11   2       15.37       27.68      4.69 o
  -3 -11   2        3.40        6.52      3.71 o
  -2 -11   2      285.39      297.42     18.53 o
  -1 -11   2      366.57      353.75     26.78 o
   0 -11   2       11.96        8.19      2.74 o
   1 -11   2      312.14      316.49     18.87 o
   2 -11   2      197.53      220.37     12.30 o
   3 -11   2      258.45      261.41     15.50 o
   4 -11   2       12.76        8.53      2.25 o
   5 -11   2       86.13       95.63      6.07 o
   6 -11   2      336.82      314.83     11.88 o
   7 -11   2       57.57       46.49      8.09 o
   8 -11   2       22.51       27.96      7.07 o
   9 -11   2       31.36       24.59      7.07 o
  10 -11   2        3.77        2.02      6.74 o
  -7 -10   2       28.30       24.87      7.41 o
  -6 -10   2       40.61       39.92      5.08 o
  -5 -10   2      270.53      274.63     11.13 o
  -4 -10   2       51.71       43.50      4.78 o
  -3 -10   2      351.47      339.80     11.80 o
  -2 -10   2      772.94      757.62     32.85 o
  -1 -10   2      449.60      457.43     11.23 o
   0 -10   2        2.53        2.71      1.76 o
   1 -10   2      822.05      820.02     17.45 o
   2 -10   2        7.45        8.78      2.67 o
   3 -10   2        1.78        2.15      1.39 o
   4 -10   2       30.03       28.65      1.47 o
   5 -10   2       45.95       55.31      2.98 o
   6 -10   2       15.17       22.02      2.38 o
   7 -10   2        1.74        4.78      4.04 o
   8 -10   2      218.81      234.04     20.21 o
   9 -10   2       18.64       68.73     10.44 o
  10 -10   2       21.08       15.67     11.62 o
  -8  -9   2       46.28       52.96      8.19 o
  -7  -9   2       12.90       10.97      3.86 o
  -6  -9   2      154.10      148.52      6.98 o
  -5  -9   2       54.46       58.00      4.54 o
  -4  -9   2       45.28       50.51      4.10 o
  -3  -9   2      719.47      695.21     16.82 o
  -2  -9   2     1495.84     1492.28     23.32 o
  -1  -9   2       18.03       14.78      1.09 o
   0  -9   2      683.49      730.43      8.80 o
   1  -9   2      644.22      587.57      7.28 o
   2  -9   2      735.98      718.99      9.29 o
   3  -9   2        1.77        3.06      0.75 o
   4  -9   2      260.24      279.05      4.56 o
   5  -9   2       16.83       12.57      1.62 o
   6  -9   2       39.26       31.96      2.56 o
   7  -9   2      149.03      152.33      6.66 o
   8  -9   2      324.83      319.97     17.35 o
   9  -9   2       46.70       54.04     11.12 o
  10  -9   2        0.27        4.73      8.42 o
  -9  -8   2       17.08       12.72      5.62 o
  -8  -8   2        5.26        7.46      5.01 o
  -7  -8   2       98.99       98.84      6.22 o
  -6  -8   2      212.09      214.35      8.11 o
  -5  -8   2       63.17       52.66      4.39 o
  -4  -8   2      174.84      180.21      4.64 o
  -3  -8   2      709.21      739.25     10.52 o
  -2  -8   2      140.54      139.78      2.56 o
  -1  -8   2      378.43      428.16      5.55 o
   0  -8   2      800.13      774.05      8.69 o
   1  -8   2     2236.24     2298.29     25.71 o
   2  -8   2       41.19       50.06      1.26 o
   3  -8   2      470.51      446.42      5.27 o
   4  -8   2       14.18       12.18      1.03 o
   5  -8   2       13.78       12.81      1.18 o
   6  -8   2      493.48      494.99     10.88 o
   7  -8   2      703.68      683.59     17.26 o
   8  -8   2        1.47        1.89      4.88 o
   9  -8   2       63.16       68.81     15.50 o
  10  -8   2       48.86       52.24      6.42 o
  -9  -7   2        8.31        3.54      6.52 o
  -8  -7   2       24.88       23.93      4.22 o
  -7  -7   2      527.04      491.35     15.13 o
  -6  -7   2      191.85      185.37      9.63 o
  -5  -7   2       56.43       50.13      2.96 o
  -4  -7   2      276.35      279.55      5.20 o
  -3  -7   2     1210.38     1233.33     14.49 o
  -2  -7   2        1.30        1.41      0.73 o
  -1  -7   2     2098.07     2206.14     26.08 o
   0  -7   2     2605.91     2663.09     27.96 o
   1  -7   2      423.05      376.85      4.80 o
   2  -7   2      573.78      564.46      6.26 o
   3  -7   2     3348.91     3389.42     35.98 o
   4  -7   2      542.82      514.57      6.65 o
   5  -7   2       50.28       52.62      3.30 o
   6  -7   2      278.41      267.39      8.56 o
   7  -7   2      606.95      633.26     16.09 o
   8  -7   2        0.32       -1.06      3.05 o
   9  -7   2       39.89       35.99      7.07 o
  10  -7   2      100.07      101.26      8.16 o
  11  -7   2       18.15       28.55      7.75 o
 -10  -6   2        1.00       -0.22      6.05 o
  -9  -6   2       13.59       14.12      3.17 o
  -8  -6   2       90.59       83.23      4.84 o
  -7  -6   2        5.92        7.21      2.94 o
  -6  -6   2      204.83      205.70      7.47 o
  -5  -6   2      127.39      123.12      3.61 o
  -4  -6   2      753.97      747.65     10.55 o
  -3  -6   2      242.95      262.91      4.26 o
  -2  -6   2       49.71       30.50      2.23 o
  -1  -6   2     1614.70     1677.27     18.89 o
   0  -6   2      857.28      908.84      9.90 o
   1  -6   2      254.61      281.93      3.91 o
   2  -6   2     8327.57     8695.45     86.30 o
   3  -6   2     4668.38     4513.88     47.55 o
   4  -6   2     1665.77     1627.68     18.69 o
   5  -6   2      483.42      482.12      7.27 o
   6  -6   2      458.26      485.64      8.21 o
   7  -6   2        3.76        0.04      2.06 o
   8  -6   2        9.94       15.74      9.60 o
   9  -6   2      221.66      226.00     19.54 o
  10  -6   2       32.42       45.26      6.91 o
  11  -6   2        0.01        6.01     11.79 o
 -10  -5   2        0.04        2.07      2.90 o
  -9  -5   2       83.04       93.80      5.17 o
  -8  -5   2      381.98      362.26      9.55 o
  -7  -5   2        3.16        4.24      2.11 o
  -6  -5   2      758.21      743.56     13.21 o
  -5  -5   2      476.39      453.55      8.03 o
  -4  -5   2      479.09      473.14      6.81 o
  -3  -5   2      199.96      215.30      3.94 o
  -2  -5   2     2116.04     2189.48     26.20 o
  -1  -5   2       10.37        7.00      0.62 o
   0  -5   2      781.26      746.90      8.13 o
   1  -5   2     1446.67     1405.74     16.47 o
   2  -5   2     8197.82     8361.26     87.46 o
   3  -5   2     8112.26     8239.48     86.20 o
   4  -5   2      440.85      481.65      5.93 o
   5  -5   2      507.10      491.00      6.88 o
   6  -5   2     1864.92     1844.68     26.24 o
   7  -5   2       23.06       21.69      3.05 o
   8  -5   2      208.94      220.46     10.95 o
   9  -5   2      209.65      217.81     11.62 o
  10  -5   2       28.19       38.60      5.86 o
  11  -5   2       87.46       81.28      8.16 o
 -10  -4   2        8.34        2.95      5.88 o
  -9  -4   2      147.36      156.41      7.66 o
  -8  -4   2      107.45      110.93      4.31 o
  -7  -4   2        5.79        6.57      2.71 o
  -6  -4   2      398.03      390.78      6.70 o
  -5  -4   2     1173.42     1118.27     14.38 o
  -4  -4   2      268.55      275.17      4.38 o
  -3  -4   2     1011.38     1050.55     13.14 o
  -2  -4   2     1279.07     1217.46     14.83 o
  -1  -4   2     1618.25     1599.64     17.90 o
   0  -4   2      374.81      469.95      5.82 o
   1  -4   2     6131.14     6008.44     68.99 o
   2  -4   2      748.89      685.79      7.65 o
   3  -4   2     1328.89     1348.34     14.71 o
   4  -4   2       67.73       82.12      1.86 o
   5  -4   2     1827.84     1832.27     22.14 o
   6  -4   2      478.61      449.89      8.40 o
   7  -4   2       58.13       61.33      3.94 o
   8  -4   2      300.25      328.75     12.70 o
   9  -4   2       66.47       58.56      6.04 o
  10  -4   2       14.96       19.68      6.57 o
  11  -4   2       68.65       73.99     16.51 o
 -11  -3   2        5.03        1.70      5.88 o
 -10  -3   2       76.63       90.92      5.13 o
  -9  -3   2      314.29      322.72      8.87 o
  -8  -3   2       16.73       21.25      2.28 o
  -7  -3   2      119.35      150.85      4.01 o
  -6  -3   2      565.87      554.23      8.56 o
  -5  -3   2       10.37        5.92      1.36 o
  -4  -3   2      160.02      159.37      2.83 o
  -3  -3   2     2555.73     2545.67     29.83 o
  -2  -3   2      715.17      727.47      9.71 o
  -1  -3   2      296.92      313.15      5.63 o
   0  -3   2      201.52      214.70      3.58 o
   1  -3   2       43.14       50.18      1.18 o
   2  -3   2       77.47       56.40      1.29 o
   3  -3   2      166.99      174.06      2.52 o
   4  -3   2     3879.66     3752.10     39.83 o
   5  -3   2      560.50      502.34      6.94 o
   6  -3   2      121.39      136.75      3.74 o
   7  -3   2      193.78      191.24      5.60 o
   8  -3   2      346.05      355.69     14.52 o
   9  -3   2      105.80       88.13      7.58 o
  10  -3   2      114.77      116.14      8.65 o
  11  -3   2       97.95      102.38      9.14 o
 -11  -2   2       11.88       12.00      3.20 o
 -10  -2   2      199.21      200.73      7.28 o
  -9  -2   2      354.03      351.99      9.15 o
  -8  -2   2        0.46       -0.36      1.57 o
  -7  -2   2      412.24      394.12      7.26 o
  -6  -2   2      178.50      166.82      3.19 o
  -5  -2   2        2.97        6.67      0.89 o
  -4  -2   2     2951.92     3376.45     37.53 o
  -3  -2   2     3394.86     3354.65     42.35 o
  -2  -2   2      990.73     1085.18     13.15 o
  -1  -2   2     2690.56     2569.76     29.55 o
   0  -2   2    10579.07     9254.11    102.40 o
   1  -2   2       19.76        9.88      0.49 o
   2  -2   2     1052.91     1096.35     12.59 o
   3  -2   2      204.76      190.82      2.96 o
   4  -2   2     1263.87     1253.34     14.54 o
   5  -2   2      313.22      318.00      4.85 o
   6  -2   2      163.44      149.99      4.00 o
   7  -2   2      762.19      752.93     15.09 o
   8  -2   2      297.81      298.18     10.49 o
   9  -2   2       64.14       52.95      6.17 o
  10  -2   2       31.37       29.28      5.97 o
 -11  -1   2       69.48       70.57      7.43 o
 -10  -1   2      136.83      145.52      6.32 o
  -9  -1   2      149.78      138.13      6.03 o
  -8  -1   2       89.17       98.29      3.78 o
  -7  -1   2      448.39      480.57      8.33 o
  -6  -1   2      376.62      358.84      5.19 o
  -5  -1   2     1524.13     1663.91     18.17 o
  -4  -1   2     2917.90     2912.09     35.48 o
  -3  -1   2     2720.53     2839.77     38.23 o
  -2  -1   2     3629.05     3832.99     39.85 o
  -1  -1   2     5418.62     5369.27     63.08 o
   0  -1   2     1201.00     1221.95     13.44 o
   1  -1   2        1.35        1.44      0.27 o
   2  -1   2      767.77      767.17      8.13 o
   3  -1   2     2045.57     1833.95     18.86 o
   4  -1   2      239.81      239.78      3.46 o
   5  -1   2      172.29      163.51      3.21 o
   6  -1   2      379.20      393.67      7.10 o
   7  -1   2      776.62      743.43     13.46 o
   8  -1   2      474.34      455.07     11.60 o
   9  -1   2        9.67       11.45      3.10 o
  10  -1   2       20.17       36.70      5.91 o
 -11   0   2       97.99       97.66      6.90 o
 -10   0   2      142.01      152.16     12.44 o
  -9   0   2       75.67       69.87      4.59 o
  -8   0   2      409.30      431.48      8.86 o
  -7   0   2      679.04      693.06     11.17 o
  -6   0   2     1014.83     1035.37     12.45 o
  -5   0   2      389.85      376.49      5.19 o
  -4   0   2     5371.71     5445.50     59.71 o
  -3   0   2      218.91      220.01      3.52 o
  -2   0   2     1720.95     1910.13     18.32 o
  -1   0   2    10418.01     9911.75    114.59 o
   0   0   2     7264.38     6790.40     91.22 o
   1   0   2     1362.93     1408.44     14.33 o
   2   0   2     1074.67     1049.34     10.94 o
   3   0   2     2883.19     2966.26     31.25 o
   4   0   2      494.83      598.94      7.16 o
   5   0   2      250.12      265.58      4.40 o
   6   0   2      774.58      783.13     12.37 o
   7   0   2       16.69       22.97      2.21 o
   8   0   2       49.17       41.12      4.13 o
   9   0   2        6.20       12.40      3.18 o
  10   0   2        6.46       10.06      9.10 o
 -11   1   2       33.86       27.71      5.78 o
 -10   1   2       16.18       12.02      3.76 o
  -9   1   2      138.99      147.41      6.19 o
  -8   1   2      838.66      845.97     14.75 o
  -7   1   2      909.61      933.54     14.10 o
  -6   1   2        4.67        2.07      0.85 o
  -5   1   2        5.57        6.16      0.85 o
  -4   1   2      583.30      599.31      7.84 o
  -3   1   2     1024.96     1088.96     13.33 o
  -2   1   2     2490.56     2461.22     27.34 o
  -1   1   2      164.09      167.60      2.19 o
   0   1   2        6.38        9.36      0.43 o
   1   1   2        3.64        6.50      0.48 o
   2   1   2     1751.58     1708.46     18.36 o
   3   1   2      815.67      832.78      9.99 o
   4   1   2       50.26       37.37      1.27 o
   5   1   2      477.86      456.39      6.68 o
   6   1   2       13.96       14.25      1.79 o
   7   1   2       28.41       28.01      2.79 o
   8   1   2      358.78      344.40      9.04 o
   9   1   2       37.39       46.94      5.67 o
  10   1   2        5.47       10.45      3.16 o
 -12   2   2       45.42       25.27     14.82 o
 -11   2   2       58.92       70.81      7.02 o
 -10   2   2       69.20       72.30      4.93 o
  -9   2   2      472.24      456.10     12.17 o
  -8   2   2       11.07       11.02      1.73 o
  -7   2   2      717.98      722.74     11.33 o
  -6   2   2      162.04      141.51      3.15 o
  -5   2   2      742.56      726.15      9.53 o
  -4   2   2       58.33       64.88      1.83 o
  -3   2   2       43.68       41.41      1.72 o
  -2   2   2       80.36      113.20      3.57 o
  -1   2   2      357.05      327.74      4.52 o
   0   2   2     3643.45     3607.65     40.35 o
   1   2   2     3564.94     3496.31     41.27 o
   2   2   2     2549.21     2506.97     29.70 o
   3   2   2       51.38       57.87      1.68 o
   4   2   2      738.42      680.26      8.54 o
   5   2   2      549.58      555.53      7.92 o
   6   2   2       13.74       16.43      1.97 o
   7   2   2      407.91      398.61      8.65 o
   8   2   2      493.01      450.70     10.93 o
   9   2   2       62.45       68.12      4.60 o
  10   2   2        0.06       -0.53      5.01 o
 -12   3   2       11.11       -5.05     13.14 o
 -11   3   2        5.30        0.70      8.42 o
 -10   3   2       59.31       67.95      4.90 o
  -9   3   2      112.26      117.09      5.65 o
  -8   3   2       55.77       61.99      6.60 o
  -7   3   2      500.85      491.10     12.61 o
  -6   3   2      279.84      257.74      4.63 o
  -5   3   2      240.16      203.30      3.53 o
  -4   3   2      635.36      704.21      9.05 o
  -3   3   2      838.77      807.88     10.04 o
  -2   3   2      387.26      366.84      4.84 o
  -1   3   2     1232.00     1264.67     14.16 o
   0   3   2     1640.16     1651.43     18.44 o
   1   3   2      592.75      606.99      7.71 o
   2   3   2      780.43      823.49     11.16 o
   3   3   2      353.75      333.28      4.64 o
   4   3   2      687.57      676.65      9.75 o
   5   3   2       98.80       91.66      3.35 o
   6   3   2       62.16       59.22      3.10 o
   7   3   2      552.90      539.74     12.64 o
   8   3   2      201.94      197.84      6.93 o
   9   3   2        1.80        3.92      2.77 o
 -12   4   2        1.63       -8.76     12.13 o
 -11   4   2       53.28       38.41     13.14 o
 -10   4   2      276.91      315.94     11.05 o
  -9   4   2       37.27       30.77      3.53 o
  -8   4   2      119.85      127.44      5.01 o
  -7   4   2      854.78      872.66     13.51 o
  -6   4   2      956.97      933.28     11.99 o
  -5   4   2      296.15      329.15      5.30 o
  -4   4   2      241.90      216.82      3.92 o
  -3   4   2      303.90      333.35      4.66 o
  -2   4   2      163.67      148.74      2.27 o
  -1   4   2       47.85       41.77      1.59 o
   0   4   2     3055.68     3060.79     38.16 o
   1   4   2     1085.59     1098.25     12.63 o
   2   4   2       27.12       28.98      1.22 o
   3   4   2      901.67      862.00     11.99 o
   4   4   2      937.85      929.63     13.09 o
   5   4   2      152.31      143.89      5.43 o
   6   4   2      229.93      224.09      6.78 o
   7   4   2      458.28      440.63     10.83 o
   8   4   2       17.11       15.90      3.07 o
   9   4   2       14.68       10.94      6.03 o
 -12   5   2        0.85        2.02     12.13 o
 -11   5   2      142.94      172.49     19.20 o
 -10   5   2      178.82      187.44      8.86 o
  -9   5   2       28.75       29.98      3.35 o
  -8   5   2      236.15      239.36      7.49 o
  -7   5   2     1431.37     1426.73     19.34 o
  -6   5   2       60.11       61.45      2.87 o
  -5   5   2       20.54       14.02      1.09 o
  -4   5   2     2587.40     2688.92     30.08 o
  -3   5   2     1038.56     1016.65     11.84 o
  -2   5   2       63.51       67.37      1.60 o
  -1   5   2      382.91      378.95      5.99 o
   0   5   2      756.04     1042.10     12.66 o
   1   5   2       65.74       76.23      2.50 o
   2   5   2      468.93      436.73      5.75 o
   3   5   2      672.38      686.61      9.87 o
   4   5   2        5.53        5.69      1.58 o
   5   5   2       31.93       23.57      2.23 o
   6   5   2      207.85      199.32      7.77 o
   7   5   2      108.29      114.85      5.66 o
   8   5   2       20.21       22.73      3.45 o
 -11   6   2      120.88      132.40     17.86 o
 -10   6   2       23.46       30.39      4.03 o
  -9   6   2        7.17        7.14      2.70 o
  -8   6   2      122.04      139.61      5.11 o
  -7   6   2      207.70      214.45      4.49 o
  -6   6   2       74.55       79.80      2.49 o
  -5   6   2      407.24      372.75      5.53 o
  -4   6   2     1144.51     1135.55     13.33 o
  -3   6   2      269.73      292.39      4.17 o
  -2   6   2       31.97       28.08      0.85 o
  -1   6   2      263.73      258.46      4.47 o
   0   6   2       13.81       10.09      1.75 o
   1   6   2     1078.71     1183.35     14.30 o
   2   6   2      784.07      788.58     11.01 o
   3   6   2       36.14       40.78      2.03 o
   4   6   2        4.49        1.47      2.48 o
   5   6   2      382.23      371.30     11.98 o
   6   6   2      214.64      235.33      9.57 o
   7   6   2        2.16        1.52      4.04 o
   8   6   2       16.83       12.48      3.64 o
 -11   7   2       34.52       48.51     13.14 o
 -10   7   2        0.02       -7.41      9.43 o
  -9   7   2       34.34       42.97      3.95 o
  -8   7   2      316.26      318.92      8.23 o
  -7   7   2        1.69        3.60      1.44 o
  -6   7   2      295.80      310.05      5.54 o
  -5   7   2      779.44      789.91     11.10 o
  -4   7   2      331.11      322.81      4.64 o
  -3   7   2      163.55      182.59      3.10 o
  -2   7   2     1021.46     1043.09     15.11 o
  -1   7   2      193.41      183.62      4.95 o
   0   7   2        4.28        3.89      1.64 o
   1   7   2      535.80      560.17      7.86 o
   2   7   2     1265.13     1255.29     22.83 o
   3   7   2       11.40       10.62      2.78 o
   4   7   2       90.55       89.05      6.36 o
   5   7   2      541.07      519.46     14.07 o
   6   7   2       99.91       94.05      7.96 o
   7   7   2       17.82       12.11      3.26 o
  -9   8   2      122.26      132.47      6.40 o
  -8   8   2       36.68       41.96      7.41 o
  -7   8   2       96.42       94.92      3.48 o
  -6   8   2      263.77      258.35      5.89 o
  -5   8   2      548.24      516.77      8.28 o
  -4   8   2       55.29       51.67      2.54 o
  -3   8   2      762.80      744.87     10.13 o
  -2   8   2      985.01     1008.73     16.22 o
  -1   8   2      251.04      231.59      6.85 o
   0   8   2       50.38       48.92      3.33 o
   1   8   2      806.92      791.96     31.16 o
   2   8   2       42.04       38.72      4.21 o
   3   8   2        5.10        3.64      2.80 o
   4   8   2      227.56      221.45      9.35 o
   5   8   2      302.04      320.59     12.09 o
   6   8   2        1.49        3.08      4.38 o
   7   8   2       24.28       30.86      5.90 o
  -9   9   2       87.51      109.15     10.44 o
  -8   9   2       18.01       15.11      5.22 o
  -7   9   2      455.28      476.38     14.85 o
  -6   9   2      291.85      319.76      8.92 o
  -5   9   2      135.36      148.01      6.72 o
  -4   9   2       13.41       13.21      2.04 o
  -3   9   2     2002.61     1978.94     49.86 o
  -2   9   2      667.01      648.36     34.87 o
  -1   9   2        4.42        2.13      2.41 o
   0   9   2      184.34      192.41      9.10 o
   1   9   2      626.02      627.95     18.23 o
   2   9   2       49.21       48.68      6.57 o
   3   9   2       16.69       14.14      3.55 o
   4   9   2      189.52      181.52     10.11 o
   5   9   2        6.89        6.98      3.97 o
   6   9   2        1.86        4.48      4.03 o
  -9  10   2        8.44        2.36      6.06 o
  -8  10   2      147.55      150.36      7.67 o
  -7  10   2       73.38       80.65      4.64 o
  -6  10   2      377.94      371.18     23.25 o
  -5  10   2        0.30       -1.58      3.37 o
  -4  10   2      344.59      364.00     19.37 o
  -3  10   2        2.66        2.05      2.90 o
  -2  10   2      321.23      342.58     13.98 o
  -1  10   2       13.77       16.03      3.36 o
   0  10   2      552.42      586.71     35.37 o
   1  10   2       76.93       82.61     14.82 o
   2  10   2        0.54       -1.07      3.30 o
   3  10   2       32.27       31.86      4.69 o
   4  10   2       86.68       86.31      6.80 o
   5  10   2       20.27       25.71      4.69 o
  -8  11   2      278.75      271.20     16.84 o
  -7  11   2      265.14      279.58     35.88 o
  -6  11   2        0.42       -0.16      3.20 o
  -5  11   2        1.91        5.81      3.25 o
  -4  11   2      522.42      492.20     15.44 o
  -3  11   2       62.99       62.68      5.48 o
  -2  11   2      241.23      239.17      9.71 o
  -1  11   2      229.02      217.10      9.31 o
   0  11   2      117.15      113.00     11.29 o
   1  11   2        2.20        5.33      4.55 o
   2  11   2       23.72       27.54      4.53 o
   3  11   2      114.08      120.00      7.85 o
   4  11   2        4.00        6.06      4.04 o
   5  11   2       35.28       30.66      7.41 o
  -8  12   2       86.91       95.34     11.45 o
  -7  12   2       65.59       66.93      6.07 o
  -6  12   2        0.99        0.88      5.73 o
  -5  12   2      371.97      403.19     34.53 o
  -4  12   2       42.89       50.42      8.25 o
  -3  12   2       27.91       22.29      4.29 o
  -2  12   2       66.11       55.25      5.41 o
  -1  12   2      404.96      413.66     14.20 o
   0  12   2       47.08       51.80      7.75 o
   1  12   2       44.11       41.26      6.91 o
   2  12   2      143.89      137.11      8.58 o
   3  12   2       43.43       44.54      5.90 o
   4  12   2        2.69        2.02      5.39 o
  -8  13   2       21.35        4.04      8.42 o
  -7  13   2        3.60       -7.07      7.07 o
  -6  13   2       22.27       24.92      4.79 o
  -5  13   2      336.54      348.13     20.04 o
  -4  13   2       25.27       20.69      4.48 o
  -3  13   2        3.61       -2.21      3.51 o
  -2  13   2      197.96      212.67     14.82 o
  -1  13   2       73.16       84.31      6.80 o
   0  13   2        2.85        2.48      3.86 o
   1  13   2       57.14       67.67      9.43 o
   2  13   2      115.76      125.04      8.63 o
  -7  14   2        1.96       -8.42      8.42 o
  -6  14   2      154.59      142.50     14.82 o
  -5  14   2       51.66       57.12      6.22 o
  -4  14   2        2.07        3.73      4.18 o
  -3  14   2       13.65       18.59      4.92 o
  -2  14   2      118.24      116.23     13.48 o
  -1  14   2       18.10       20.35      4.99 o
   0  14   2        4.54        3.07      4.36 o
   1  14   2       69.27       68.64      6.95 o
  -6  15   2       50.14       45.14     10.78 o
  -5  15   2        1.26        0.54      4.54 o
  -4  15   2        1.13       -3.03      4.29 o
  -3  15   2      107.61      100.43     16.17 o
  -2  15   2       21.33       18.94      5.26 o
  -1  15   2        6.32        7.49      4.78 o
  -2 -16   3       25.59       36.72      7.41 o
  -1 -16   3       65.42       60.55      6.61 o
   0 -16   3        5.02        6.36      4.33 o
   1 -16   3       47.82       55.25     11.79 o
   2 -16   3        1.29       -6.06      8.42 o
   3 -16   3        1.61        3.03      8.42 o
   4 -16   3        0.45       -6.74      8.09 o
   5 -16   3       26.24        9.77      9.43 o
   6 -16   3        6.74       -0.67      8.42 o
  -3 -15   3       78.04       68.59      6.96 o
  -2 -15   3       17.32       18.71      4.92 o
  -1 -15   3        2.71       10.04      5.56 o
   0 -15   3       18.52       22.49      4.54 o
   1 -15   3       21.43       23.85     11.62 o
   2 -15   3        0.67       -6.74      7.07 o
   3 -15   3       24.74       19.88      8.76 o
   4 -15   3       95.34       81.86     12.13 o
   5 -15   3        8.55       -1.35      7.75 o
   6 -15   3        3.56       -4.04      7.41 o
   7 -15   3        5.32        1.01      8.42 o
  -4 -14   3       88.74       93.22     15.50 o
  -3 -14   3       55.58       51.48      5.90 o
  -2 -14   3       54.13       51.13      5.80 o
  -1 -14   3       97.31       99.22      7.03 o
   0 -14   3      186.13      181.24     21.90 o
   1 -14   3        2.70        1.64      3.04 o
   2 -14   3       16.43       -0.34      7.07 o
   3 -14   3      323.27      282.65     18.53 o
   4 -14   3       69.95       69.40     10.44 o
   5 -14   3       18.53       -1.35      6.74 o
   6 -14   3       11.17       10.78      7.07 o
   7 -14   3       33.33       20.55      8.09 o
   8 -14   3       15.52       10.44      8.09 o
  -6 -13   3       19.79       16.17      6.74 o
  -5 -13   3       10.80       16.61      4.69 o
  -4 -13   3      242.27      244.85     10.74 o
  -3 -13   3        4.90        8.74      4.38 o
  -2 -13   3       10.42       11.53      3.98 o
  -1 -13   3      265.58      270.93     10.60 o
   0 -13   3      295.58      300.73     24.76 o
   1 -13   3        1.49        0.51      2.74 o
   2 -13   3      131.44      159.97     34.19 o
   3 -13   3      227.84      204.16     15.16 o
   4 -13   3      117.53       97.70     10.78 o
   5 -13   3       15.59       14.15      6.74 o
   6 -13   3       24.88       27.62      7.75 o
   7 -13   3       12.45       10.11      7.07 o
   8 -13   3        4.06        2.02      6.74 o
   9 -13   3       32.37       26.61      8.76 o
  -6 -12   3        0.55       -0.19      4.04 o
  -5 -12   3       46.40       45.04      5.56 o
  -4 -12   3      146.64      139.31      8.18 o
  -3 -12   3       27.64       27.51      4.61 o
  -2 -12   3      218.15      224.08      9.47 o
  -1 -12   3      454.54      466.02     14.65 o
   0 -12   3      392.19      379.32     12.97 o
   1 -12   3        5.19        2.88      6.57 o
   2 -12   3      452.03      467.83     28.97 o
   3 -12   3      221.49      197.75     13.48 o
   4 -12   3       18.98       21.22      6.40 o
   5 -12   3      326.83      292.76     16.51 o
   6 -12   3       10.92       16.80      3.72 o
   7 -12   3        0.45       -1.68      5.39 o
   8 -12   3       28.05       14.15      6.74 o
   9 -12   3       23.33       13.48      7.41 o
  -7 -11   3       29.95       30.61      5.26 o
  -6 -11   3       49.61       56.24      5.99 o
  -5 -11   3      103.23       95.41      6.95 o
  -4 -11   3       25.24       27.07      4.53 o
  -3 -11   3       13.70       10.89      3.42 o
  -2 -11   3      320.34      323.51     11.25 o
  -1 -11   3      405.35      432.24     33.18 o
   0 -11   3        2.02        4.44      5.22 o
   1 -11   3      185.00      172.75      7.23 o
   2 -11   3      666.90      672.55     37.23 o
   3 -11   3       28.34       28.30      3.21 o
   4 -11   3       72.34       63.00      7.75 o
   5 -11   3       71.06       74.72      5.56 o
   6 -11   3      187.21      181.00      8.57 o
   7 -11   3       49.87       22.57      6.40 o
   8 -11   3      435.45      414.37     21.22 o
   9 -11   3        0.75       -3.71      5.73 o
  -8 -10   3        2.71        3.12      4.90 o
  -7 -10   3        0.19       -2.56      6.40 o
  -6 -10   3       74.95       67.69      6.74 o
  -5 -10   3       79.04       79.14      5.23 o
  -4 -10   3       38.71       34.94      3.71 o
  -3 -10   3      590.03      574.14     18.64 o
  -2 -10   3      439.58      465.00     11.21 o
  -1 -10   3        4.94        4.61      1.55 o
   0 -10   3      180.96      187.73      3.86 o
   1 -10   3      917.06      929.60     12.59 o
   2 -10   3        7.29        6.61      0.81 o
   3 -10   3       14.30       13.53      1.00 o
   4 -10   3      936.40      974.51     13.80 o
   5 -10   3      181.63      195.98      4.62 o
   6 -10   3        2.86        2.56      2.65 o
   7 -10   3      134.59      139.19      8.33 o
   8 -10   3      351.33      375.97     28.97 o
   9 -10   3      120.76      166.54     21.39 o
  10 -10   3        8.55       18.91      5.58 o
  -8  -9   3        0.97        0.21      4.00 o
  -7  -9   3      132.17      148.17      7.23 o
  -6  -9   3      157.98      171.69      7.45 o
  -5  -9   3       20.83       27.61      6.91 o
  -4  -9   3      197.04      197.74      9.22 o
  -3  -9   3      533.62      525.07      8.67 o
  -2  -9   3      284.73      284.94      4.87 o
  -1  -9   3      185.33      186.33      3.07 o
   0  -9   3      814.90      785.89      8.96 o
   1  -9   3     1399.99     1450.59     16.70 o
   2  -9   3      126.81      123.09      2.74 o
   3  -9   3      372.66      404.48      5.47 o
   4  -9   3      742.61      707.46     10.40 o
   5  -9   3      681.40      655.24     10.88 o
   6  -9   3       10.18       14.39      2.67 o
   7  -9   3      457.41      465.72     34.87 o
   8  -9   3      122.26      127.91     26.61 o
   9  -9   3       63.20       69.26      6.71 o
  10  -9   3       15.60       28.86     16.34 o
  -9  -8   3        5.60        4.05      3.07 o
  -8  -8   3       24.49       28.20      8.08 o
  -7  -8   3      441.11      434.23     12.72 o
  -6  -8   3      107.98      115.05     11.16 o
  -5  -8   3        7.28        8.03      2.39 o
  -4  -8   3      173.39      160.02      4.05 o
  -3  -8   3      826.48      790.77     10.87 o
  -2  -8   3       75.69       90.74      2.51 o
  -1  -8   3     1777.92     1738.88     20.91 o
   0  -8   3     1190.95     1174.93     12.83 o
   1  -8   3      486.76      434.93      5.59 o
   2  -8   3       28.12       28.13      1.25 o
   3  -8   3     1401.40     1441.28     15.95 o
   4  -8   3      570.52      603.34      8.18 o
   5  -8   3      227.08      212.93      4.75 o
   6  -8   3        6.27        4.22      2.13 o
   7  -8   3      339.30      347.11     13.00 o
   8  -8   3        5.41        9.80      3.97 o
   9  -8   3        9.05       13.70      4.53 o
  10  -8   3       54.47       54.17      6.71 o
  -9  -7   3        3.70        1.34      3.11 o
  -8  -7   3       98.04       96.65      8.03 o
  -7  -7   3      479.54      477.92     13.35 o
  -6  -7   3      110.35      112.94      5.74 o
  -5  -7   3      170.84      186.65      4.21 o
  -4  -7   3      756.05      738.73      9.96 o
  -3  -7   3      400.24      444.82      6.40 o
  -2  -7   3      840.45      927.77     11.77 o
  -1  -7   3      325.33      290.07      4.04 o
   0  -7   3     1349.60     1357.28     14.62 o
   1  -7   3       58.56       77.86      1.59 o
   2  -7   3     2484.54     2524.54     32.04 o
   3  -7   3     1452.09     1434.58     15.00 o
   4  -7   3      529.17      505.63      6.58 o
   5  -7   3      156.85      141.07      3.36 o
   6  -7   3      250.43      263.27      8.37 o
   7  -7   3       40.26       39.13      4.53 o
   8  -7   3        0.03       -2.79      3.23 o
   9  -7   3       92.69       94.43      8.42 o
  10  -7   3      160.54      160.51      9.79 o
 -10  -6   3       20.46       22.50      6.37 o
  -9  -6   3        3.75        1.76      2.63 o
  -8  -6   3      255.49      248.13      8.93 o
  -7  -6   3        1.50        0.63      2.62 o
  -6  -6   3       60.35       52.67      6.70 o
  -5  -6   3      299.37      305.19      5.17 o
  -4  -6   3       83.46       72.30      2.05 o
  -3  -6   3      348.91      378.77      5.54 o
  -2  -6   3       45.82       31.85      1.36 o
  -1  -6   3     2302.68     2377.94     26.50 o
   0  -6   3      160.99      186.33      2.66 o
   1  -6   3     3041.05     3085.53     38.47 o
   2  -6   3     2289.67     2350.41     24.78 o
   3  -6   3      716.88      667.93      8.27 o
   4  -6   3       60.67       69.73      1.77 o
   5  -6   3     1638.67     1644.84     20.51 o
   6  -6   3        4.09        2.64      1.93 o
   7  -6   3        0.63        0.09      2.26 o
   8  -6   3      105.08      110.13      7.37 o
   9  -6   3      181.76      186.62     16.17 o
  10  -6   3       26.50       32.28      5.98 o
 -10  -5   3       10.70       10.14      5.20 o
  -9  -5   3       88.28       85.76      4.93 o
  -8  -5   3      222.75      226.15      6.20 o
  -7  -5   3       10.41       10.60      2.19 o
  -6  -5   3      944.43      899.32     14.91 o
  -5  -5   3      524.05      524.21      8.15 o
  -4  -5   3      104.30       83.95      3.25 o
  -3  -5   3     2098.53     2476.61     27.77 o
  -2  -5   3     1515.39     1506.63     19.63 o
  -1  -5   3        5.40        8.93      0.84 o
   0  -5   3     1208.41     1326.59     16.60 o
   1  -5   3     5251.01     5245.55     59.98 o
   2  -5   3     3980.09     4020.88     44.52 o
   3  -5   3      428.56      459.05      5.56 o
   4  -5   3      411.22      420.55      5.59 o
   5  -5   3     1496.22     1475.61     18.48 o
   6  -5   3     1244.02     1266.92     28.44 o
   7  -5   3      147.91      134.14      5.97 o
   8  -5   3      247.84      255.93     11.01 o
   9  -5   3      255.36      280.84     12.30 o
  10  -5   3        9.06       12.20      4.88 o
 -11  -4   3        2.70       -7.30     10.11 o
 -10  -4   3       28.19       26.01      3.53 o
  -9  -4   3      290.65      303.22      8.69 o
  -8  -4   3       94.75      104.69      4.30 o
  -7  -4   3       55.15       56.60      2.62 o
  -6  -4   3      663.40      686.03      9.48 o
  -5  -4   3      496.18      456.42      6.29 o
  -4  -4   3        8.47        8.09      0.99 o
  -3  -4   3     3558.36     3551.22     44.52 o
  -2  -4   3     4256.81     4253.64     64.26 o
  -1  -4   3       12.08       19.50      1.45 o
   0  -4   3      710.78      777.41      9.25 o
   1  -4   3     3567.73     3688.80     42.89 o
   2  -4   3       22.65       20.81      0.90 o
   3  -4   3        3.03        2.93      0.52 o
   4  -4   3     1866.86     1802.11     20.58 o
   5  -4   3     1024.77      966.55     12.57 o
   6  -4   3      210.61      197.50      5.28 o
   7  -4   3       21.50       26.00      3.16 o
   8  -4   3      161.83      174.44     21.73 o
   9  -4   3      161.65      163.71     15.67 o
  10  -4   3        0.30        7.72      6.23 o
 -11  -3   3       16.66       16.57      5.57 o
 -10  -3   3      168.64      177.12      7.54 o
  -9  -3   3      351.53      326.99      8.83 o
  -8  -3   3        0.10        0.06      1.57 o
  -7  -3   3      136.23      152.60      4.82 o
  -6  -3   3     1365.58     1399.41     17.47 o
  -5  -3   3      293.62      328.38      4.98 o
  -4  -3   3      929.74      917.17     11.78 o
  -3  -3   3     3302.48     3476.76     44.46 o
  -2  -3   3     2385.70     2352.00     26.08 o
  -1  -3   3     3029.79     2947.17     33.74 o
   0  -3   3     3368.25     3286.52     36.19 o
   1  -3   3     3129.65     3428.01     39.80 o
   2  -3   3        1.05        2.68      0.77 o
   3  -3   3       74.85       70.21      1.54 o
   4  -3   3     2387.47     2403.30     27.17 o
   5  -3   3       56.68       39.57      1.64 o
   6  -3   3        7.45        6.46      1.35 o
   7  -3   3      370.32      356.86      9.80 o
   8  -3   3      154.00      164.85     22.40 o
   9  -3   3        0.17        1.94      4.88 o
  10  -3   3        4.05       11.06      4.72 o
 -11  -2   3       85.46       64.44      7.23 o
 -10  -2   3      309.22      294.92     12.29 o
  -9  -2   3      144.68      151.26      8.41 o
  -8  -2   3       14.22       18.36      1.85 o
  -7  -2   3      432.91      461.49      7.35 o
  -6  -2   3      607.48      621.89      8.30 o
  -5  -2   3      180.25      243.78      3.83 o
  -4  -2   3      870.90      821.58     10.57 o
  -3  -2   3     1050.07     1008.28     13.21 o
  -2  -2   3      374.91      354.75      4.76 o
  -1  -2   3      198.21      236.66      3.08 o
   0  -2   3     5259.08     5029.40     55.11 o
   1  -2   3      270.58      278.72      3.74 o
   2  -2   3        8.83        8.11      0.65 o
   3  -2   3     1913.96     1858.39     20.33 o
   4  -2   3       68.61       66.42      1.63 o
   5  -2   3        9.95        6.46      1.02 o
   6  -2   3      546.22      525.03     11.01 o
   7  -2   3      125.62      127.54      4.72 o
   8  -2   3      132.95      100.02      7.20 o
   9  -2   3       60.59       55.47      6.23 o
  10  -2   3       39.43       44.55      8.09 o
 -11  -1   3       71.57       66.85      7.13 o
 -10  -1   3      149.90      177.57     17.35 o
  -9  -1   3       14.17       10.85      2.28 o
  -8  -1   3      355.87      366.40      7.04 o
  -7  -1   3      369.68      389.79      6.42 o
  -6  -1   3      375.11      387.99      6.23 o
  -5  -1   3        3.16        4.50      0.82 o
  -4  -1   3      687.49      648.94      8.34 o
  -3  -1   3       29.20       20.75      0.83 o
  -2  -1   3     9517.76     9228.02     95.43 o
  -1  -1   3     1423.78     1520.18     18.43 o
   0  -1   3        4.44        6.37      0.36 o
   1  -1   3      853.00      895.65     10.01 o
   2  -1   3     4279.72     4169.94     41.89 o
   3  -1   3       39.14       27.28      0.94 o
   4  -1   3       49.59       49.25      1.43 o
   5  -1   3      317.97      316.11      5.05 o
   6  -1   3     1097.09     1061.69     17.96 o
   7  -1   3      127.10      110.99      4.74 o
   8  -1   3       60.74       59.88      3.79 o
   9  -1   3      106.38      110.21      8.50 o
  10  -1   3      111.50      108.67      8.97 o
 -11   0   3       66.97       59.91     10.28 o
 -10   0   3        2.88       -0.12      2.84 o
  -9   0   3      182.10      162.00     12.14 o
  -8   0   3      316.25      327.22     10.02 o
  -7   0   3      552.65      586.55     10.52 o
  -6   0   3       14.33       21.85      1.29 o
  -5   0   3      729.88      697.36      8.73 o
  -4   0   3      484.92      457.28      5.87 o
  -3   0   3      748.95      800.08      8.84 o
  -2   0   3       46.34       53.01      1.81 o
  -1   0   3    34973.07    28051.70    477.65 o
   0   0   3       40.79       36.72      0.75 o
   1   0   3      165.74      150.63      2.22 o
   2   0   3     3138.02     3045.57     30.81 o
   3   0   3     2737.57     2803.24     28.58 o
   4   0   3      737.70      773.28      9.47 o
   5   0   3      635.43      639.46      8.86 o
   6   0   3       20.88       26.03      2.67 o
   7   0   3       21.18       16.12      2.18 o
   8   0   3      239.72      249.21      7.36 o
   9   0   3      202.79      185.26      8.25 o
  10   0   3        2.70        2.08      4.55 o
 -12   1   3       33.12       35.03      9.43 o
 -11   1   3       37.45       45.96     10.28 o
 -10   1   3       34.87       34.79      3.99 o
  -9   1   3      579.60      621.37     17.83 o
  -8   1   3       28.75       27.08      2.47 o
  -7   1   3      208.17      193.85      4.70 o
  -6   1   3      462.37      452.52      7.02 o
  -5   1   3      854.41      825.09     10.04 o
  -4   1   3        4.18        4.87      0.71 o
  -3   1   3      302.71      357.80      4.96 o
  -2   1   3      112.26      104.56      1.75 o
  -1   1   3        3.73        6.63      0.49 o
   0   1   3      446.13      472.81      5.61 o
   1   1   3     4505.01     4377.39     46.05 o
   2   1   3     2042.47     2063.24     22.16 o
   3   1   3      232.21      262.94      3.64 o
   4   1   3       55.31       38.31      1.55 o
   5   1   3      301.61      296.73      4.94 o
   6   1   3       41.71       41.41      2.60 o
   7   1   3      315.12      303.20      7.25 o
   8   1   3      321.20      312.23      8.72 o
   9   1   3       76.40       84.34      5.09 o
 -12   2   3        4.58        4.24      7.24 o
 -11   2   3        4.48       -1.24      4.07 o
 -10   2   3       99.19       98.96      6.37 o
  -9   2   3      477.06      469.39     15.91 o
  -8   2   3       48.34       50.13      3.03 o
  -7   2   3      365.19      354.41      6.48 o
  -6   2   3      729.02      763.05     10.74 o
  -5   2   3      287.93      287.04      4.22 o
  -4   2   3     1042.89     1129.76     14.93 o
  -3   2   3      542.06      510.13      6.88 o
  -2   2   3       10.31        7.87      0.69 o
  -1   2   3      129.13      150.66      2.47 o
   0   2   3       32.98       32.75      0.80 o
   1   2   3      113.19       63.96      1.49 o
   2   2   3      830.96      825.37      9.82 o
   3   2   3       91.59       97.45      2.18 o
   4   2   3     1077.16     1071.06     12.99 o
   5   2   3       60.86       68.52      2.47 o
   6   2   3       57.57       50.71      3.49 o
   7   2   3      350.61      365.79      8.34 o
   8   2   3      230.66      226.76      7.36 o
   9   2   3       10.41        9.80      3.01 o
 -12   3   3        3.26       -0.50      4.44 o
 -11   3   3       38.07       31.01      5.39 o
 -10   3   3      233.68      256.91     21.90 o
  -9   3   3        1.50        6.17      3.46 o
  -8   3   3       22.18       26.18      2.38 o
  -7   3   3      811.59      843.19     12.01 o
  -6   3   3     1061.12     1067.05     14.44 o
  -5   3   3       43.54       40.51      1.42 o
  -4   3   3      301.53      260.30      3.77 o
  -3   3   3      240.95      220.50      3.21 o
  -2   3   3        5.66        6.04      0.61 o
  -1   3   3       28.30       33.04      1.00 o
   0   3   3      499.64      451.85      5.54 o
   1   3   3       29.40       16.32      0.69 o
   2   3   3      381.82      454.84      7.99 o
   3   3   3     1208.30     1171.26     14.56 o
   4   3   3      100.65      103.04      2.76 o
   5   3   3      332.67      324.95      6.38 o
   6   3   3      149.32      154.15      4.86 o
   7   3   3      284.41      296.04     11.98 o
   8   3   3       17.58       22.68      4.33 o
   9   3   3        5.90        8.90      3.15 o
 -12   4   3       10.06      -10.44     12.46 o
 -11   4   3      141.24      150.18      9.39 o
 -10   4   3      276.46      259.65     20.89 o
  -9   4   3      117.38      130.16     16.84 o
  -8   4   3      242.77      253.30      9.24 o
  -7   4   3     1022.96      960.87     14.70 o
  -6   4   3       27.78       25.86      2.22 o
  -5   4   3      736.87      800.14     10.98 o
  -4   4   3     1228.63     1268.69     15.59 o
  -3   4   3     1586.97     1543.71     18.56 o
  -2   4   3      159.44      169.87      2.69 o
  -1   4   3     1602.57     1720.86     17.46 o
   0   4   3       20.64       48.16      2.44 o
   1   4   3      129.34      154.66      2.31 o
   2   4   3      341.61      365.84      5.24 o
   3   4   3     3299.96     3222.70     49.34 o
   4   4   3      294.97      278.30      5.75 o
   5   4   3        3.17        1.57      2.25 o
   6   4   3      250.70      238.95      7.85 o
   7   4   3      227.07      244.76     16.19 o
   8   4   3       10.38       17.95      3.50 o
 -12   5   3       13.20       -1.01     13.14 o
 -11   5   3      175.71      203.09     27.46 o
 -10   5   3       49.82       61.18      9.94 o
  -9   5   3       24.15       15.82      3.95 o
  -8   5   3      807.38      840.52     19.80 o
  -7   5   3      520.03      564.59      9.67 o
  -6   5   3       32.74       29.06      1.68 o
  -5   5   3      857.82      795.79     11.02 o
  -4   5   3     5446.11     5551.76     64.67 o
  -3   5   3       52.02       45.46      1.42 o
  -2   5   3      169.24      183.70      2.94 o
  -1   5   3      978.20      974.00     11.83 o
   0   5   3       86.16       93.84      1.80 o
   1   5   3       20.18       18.53      0.80 o
   2   5   3     1092.52     1105.86     13.93 o
   3   5   3       12.47       12.40      1.45 o
   4   5   3      291.03      302.53      7.55 o
   5   5   3      104.38      110.24      5.61 o
   6   5   3      195.77      217.32      7.88 o
   7   5   3        8.87        6.96      2.83 o
   8   5   3        5.98       11.96      3.17 o
 -11   6   3       41.68       22.57     12.80 o
 -10   6   3        0.35        1.16      3.75 o
  -9   6   3       47.89       58.54      9.10 o
  -8   6   3      132.49      135.95      6.11 o
  -7   6   3       12.08       12.61      1.60 o
  -6   6   3      516.28      505.38      8.45 o
  -5   6   3      844.80      840.13     11.58 o
  -4   6   3     1097.70     1140.45     13.42 o
  -3   6   3       13.09       13.68      0.99 o
  -2   6   3     2220.77     2389.03     28.00 o
  -1   6   3     2003.76     1979.88     27.31 o
   0   6   3       47.84       42.41      1.32 o
   1   6   3      586.07      622.09      8.21 o
   2   6   3      856.49      886.08     12.23 o
   3   6   3       13.58       11.81      2.54 o
   4   6   3      101.24       93.26      6.44 o
   5   6   3      241.69      228.58      8.38 o
   6   6   3       66.48       65.06      5.21 o
   7   6   3        0.61        4.29      2.90 o
 -11   7   3        6.11       -7.75     11.12 o
 -10   7   3       55.63       44.19     12.63 o
  -9   7   3      119.91      120.86      9.94 o
  -8   7   3      104.49      111.57      5.37 o
  -7   7   3       99.60       95.30      5.13 o
  -6   7   3      476.42      468.49      7.45 o
  -5   7   3     1176.77     1141.76     16.36 o
  -4   7   3       93.16       87.03      2.37 o
  -3   7   3      569.76      579.18      7.62 o
  -2   7   3     1581.38     1599.81     22.49 o
  -1   7   3      505.72      533.82     10.31 o
   0   7   3       25.61       27.86      3.36 o
   1   7   3      802.83      806.67     17.44 o
   2   7   3      195.59      194.69      8.09 o
   3   7   3        2.58        0.85      5.39 o
   4   7   3      305.34      290.66     10.74 o
   5   7   3      236.52      221.99      9.78 o
   6   7   3        0.31       -1.07      3.31 o
   7   7   3       23.41       23.93      3.93 o
  -9   8   3      228.94      246.94     13.14 o
  -8   8   3        3.12        6.97      3.07 o
  -7   8   3      369.02      365.96      9.89 o
  -6   8   3      345.42      352.44      9.44 o
  -5   8   3      104.49      118.67      4.13 o
  -4   8   3       42.27       40.08      2.48 o
  -3   8   3      620.35      623.04     12.17 o
  -2   8   3     1027.26     1025.54     21.31 o
  -1   8   3      102.40      110.88      4.77 o
   0   8   3      321.92      305.18     10.26 o
   1   8   3      797.01      778.49     21.24 o
   2   8   3       56.07       49.93      4.69 o
   3   8   3        8.17       10.09      3.31 o
   4   8   3      304.82      311.59     11.70 o
   5   8   3       18.87       17.21      6.40 o
   6   8   3       43.41       45.76      5.70 o
  -9   9   3      102.12      104.44      9.10 o
  -8   9   3        0.29        0.38      4.55 o
  -7   9   3      221.24      234.50     10.65 o
  -6   9   3      267.30      277.33      9.47 o
  -5   9   3      130.75      124.45      5.25 o
  -4   9   3      677.82      643.76     18.08 o
  -3   9   3      509.52      523.89     17.18 o
  -2   9   3       85.48       76.08      5.23 o
  -1   9   3        1.94       -2.38      2.38 o
   0   9   3     1014.78      980.36     25.95 o
   1   9   3      356.27      351.90     12.04 o
   2   9   3        1.19        1.01      2.80 o
   3   9   3       62.76       66.39      5.66 o
   4   9   3      136.99      128.15      8.06 o
   5   9   3       23.52       16.27      4.36 o
   6   9   3       50.12       54.91      8.42 o
  -8  10   3      101.34      105.98      7.07 o
  -7  10   3       76.81       98.39      6.28 o
  -6  10   3        5.49        3.39      3.16 o
  -5  10   3       29.31       30.74      4.11 o
  -4  10   3       76.53       78.05      5.58 o
  -3  10   3       83.02       74.99      5.58 o
  -2  10   3        8.27        3.86      3.11 o
  -1  10   3      185.85      186.25      8.76 o
   0  10   3      101.19       96.15     10.61 o
   1  10   3      183.97      160.77      8.18 o
   2  10   3        2.70        2.98      3.23 o
   3  10   3      258.87      268.51     11.08 o
   4  10   3       32.21       32.45      5.02 o
   5  10   3       41.08       34.36      7.41 o
  -8  11   3      106.27      109.15      9.43 o
  -7  11   3       44.36       51.62     11.79 o
  -6  11   3        0.23        0.67      4.04 o
  -5  11   3      425.95      422.34     32.85 o
  -4  11   3      184.64      188.31     12.63 o
  -3  11   3       22.44       16.29      6.91 o
  -2  11   3       71.47       70.61      5.83 o
  -1  11   3      426.14      427.57     14.23 o
   0  11   3       39.02       41.44      6.74 o
   1  11   3       36.60       30.93      7.75 o
   2  11   3       48.36       47.41      5.48 o
   3  11   3       40.33       34.87      5.22 o
   4  11   3       60.94       66.08      6.62 o
  -7  12   3        0.14       -3.87      3.87 o
  -6  12   3       22.59       21.66      5.56 o
  -5  12   3      339.57      347.24     12.94 o
  -4  12   3       38.04       30.49      5.39 o
  -3  12   3        0.60       -3.31      5.56 o
  -2  12   3      249.42      248.62     16.84 o
  -1  12   3       52.75       50.28      5.41 o
   0  12   3        3.61        3.79      5.05 o
   1  12   3       31.48       40.02      5.58 o
   2  12   3      118.12      113.30      8.09 o
   3  12   3       35.72       50.31      7.41 o
  -7  13   3        1.87        4.72      5.05 o
  -6  13   3      158.44      163.44      9.47 o
  -5  13   3      137.18      146.14      9.60 o
  -4  13   3        5.72        4.06      4.18 o
  -3  13   3       13.75       17.59      4.61 o
  -2  13   3      180.45      173.50     15.16 o
  -1  13   3       10.33       12.79      4.42 o
   0  13   3       18.95       19.34      4.85 o
   1  13   3      127.50      153.35      9.63 o
   2  13   3        5.35        8.09      6.06 o
  -6  14   3      114.15      114.29      8.25 o
  -5  14   3        6.42        5.65      4.54 o
  -4  14   3        2.22        0.08      4.29 o
  -3  14   3       37.20       33.76      5.55 o
  -2  14   3       35.24       38.32      5.83 o
  -1  14   3       11.08       13.33      4.93 o
   0  14   3       23.72       21.19      5.42 o
   1 -17   4       28.57       49.86     12.13 o
   2 -17   4       15.50       21.56     10.11 o
   3 -17   4        9.21       -4.38      8.76 o
  -2 -16   4        8.18        8.49      4.64 o
  -1 -16   4       11.15       12.61      4.85 o
   0 -16   4      105.61      109.49     13.48 o
   1 -16   4       80.58       73.44     11.79 o
   2 -16   4       13.53        1.35      8.76 o
   3 -16   4        0.22       -7.41      7.41 o
   4 -16   4       10.48        4.04      8.09 o
   5 -16   4       47.10       48.85     11.45 o
  -4 -15   4        4.82        3.06      4.61 o
  -3 -15   4       10.61       12.01      4.67 o
  -2 -15   4       28.71       36.68      5.55 o
  -1 -15   4       38.42       38.50      5.35 o
   0 -15   4      122.40      135.38     14.15 o
   1 -15   4       55.60       49.52     10.11 o
   2 -15   4        4.45       -7.07      7.07 o
   3 -15   4       80.71       66.70     11.12 o
   4 -15   4       34.96       25.27      8.76 o
   5 -15   4        1.45        2.70      7.75 o
   6 -15   4        4.84       -7.07      7.07 o
   7 -15   4       13.61       24.93      9.43 o
  -5 -14   4        0.59        4.54      4.53 o
  -4 -14   4      124.20      135.59      8.90 o
  -3 -14   4       10.32        6.74      4.11 o
  -2 -14   4        7.98        6.59      3.72 o
  -1 -14   4      272.89      255.27     20.21 o
   0 -14   4      194.51      211.87     14.15 o
   1 -14   4        0.87       -2.25      3.01 o
   2 -14   4       57.66       53.57      9.77 o
   3 -14   4      181.13      179.90     14.82 o
   4 -14   4       82.30       65.69      9.77 o
   5 -14   4       16.15       17.18      7.75 o
   6 -14   4       21.62       13.81      7.41 o
   7 -14   4        8.53        3.03      7.07 o
   8 -14   4        0.03       -6.06      6.74 o
  -6 -13   4        0.06        4.01      9.10 o
  -5 -13   4       56.91       61.38      6.31 o
  -4 -13   4       74.89       76.47      6.64 o
  -3 -13   4        4.38        4.94      3.72 o
  -2 -13   4       44.82       40.27      4.79 o
  -1 -13   4      210.37      222.06     14.32 o
   0 -13   4       50.13       51.55      6.06 o
   1 -13   4        1.47       -2.71      2.71 o
   2 -13   4      494.32      424.82     21.90 o
   3 -13   4      142.54      128.02     11.79 o
   4 -13   4       22.20       15.83      7.07 o
   5 -13   4      116.43      102.75     10.78 o
   6 -13   4       76.80       92.64     10.44 o
   7 -13   4       13.94        5.73      6.40 o
   8 -13   4       35.98       21.56      8.09 o
  -7 -12   4        0.37       -2.26      4.04 o
  -6 -12   4       38.04       37.25      5.32 o
  -5 -12   4      122.11      130.42      8.30 o
  -4 -12   4       36.69       36.60      4.93 o
  -3 -12   4       40.60       30.17      4.42 o
  -2 -12   4      242.39      258.28     11.12 o
  -1 -12   4      582.00      578.81     33.86 o
   0 -12   4       46.34       42.84      4.29 o
   1 -12   4      408.06      399.08     18.02 o
   2 -12   4      287.65      300.84     16.84 o
   3 -12   4      265.11      254.01     15.16 o
   4 -12   4      122.63      104.44     10.44 o
   5 -12   4      339.24      333.52     18.19 o
   6 -12   4      182.41      162.72     12.46 o
   7 -12   4       12.12       11.12      6.06 o
   8 -12   4       87.02       83.21     10.44 o
   9 -12   4        9.94       -4.72      6.74 o
  -7 -11   4        5.35        2.58      4.03 o
  -6 -11   4      171.50      196.49      9.52 o
  -5 -11   4       95.22       95.12      5.75 o
  -4 -11   4        6.04        6.21      2.80 o
  -3 -11   4       72.37       81.13      8.03 o
  -2 -11   4      191.78      201.36      6.92 o
  -1 -11   4       17.57       21.52      2.58 o
   0 -11   4      105.65      110.52      4.04 o
   1 -11   4        4.50        5.67      1.55 o
   2 -11   4      566.89      570.49     11.37 o
   3 -11   4        0.02        0.33      1.95 o
   4 -11   4      239.76      263.94      9.64 o
   5 -11   4      448.96      455.18     12.51 o
   6 -11   4      223.35      211.15     20.04 o
   7 -11   4        0.50        6.94      4.38 o
   8 -11   4      137.58      196.50     34.53 o
   9 -11   4        2.01        7.42     10.28 o
  -8 -10   4        4.92        3.26      7.41 o
  -7 -10   4       31.85       34.68      4.50 o
  -6 -10   4      174.82      201.17      8.15 o
  -5 -10   4        0.75        2.72      3.89 o
  -4 -10   4      101.40      100.89      5.25 o
  -3 -10   4      412.21      401.71      9.73 o
  -2 -10   4      186.85      193.83      4.69 o
  -1 -10   4       12.10        9.97      1.12 o
   0 -10   4      480.41      502.13      6.51 o
   1 -10   4      121.29      120.81      2.50 o
   2 -10   4       18.87       17.02      1.10 o
   3 -10   4      366.94      377.22      6.11 o
   4 -10   4      573.93      565.25     10.41 o
   5 -10   4      196.16      236.74      5.97 o
   6 -10   4       60.27       46.33      4.09 o
   7 -10   4      163.07      192.44     15.67 o
   8 -10   4       33.97       38.28      8.59 o
   9 -10   4       42.49       50.87     14.32 o
  -9  -9   4       67.07       65.23      9.26 o
  -8  -9   4        0.62        1.04      6.98 o
  -7  -9   4      219.19      221.56     10.93 o
  -6  -9   4      102.58      112.79      8.75 o
  -5  -9   4        4.01        4.72      2.86 o
  -4  -9   4      660.51      636.95     10.29 o
  -3  -9   4      379.31      380.77      6.29 o
  -2  -9   4       14.97       18.64      1.17 o
  -1  -9   4      683.26      736.57      9.65 o
   0  -9   4      544.66      544.08      6.52 o
   1  -9   4      166.18      172.83      2.88 o
   2  -9   4       73.92       69.79      2.79 o
   3  -9   4      339.54      357.52      6.37 o
   4  -9   4      582.46      589.64      8.35 o
   5  -9   4      173.01      169.71      4.80 o
   6  -9   4      160.76      143.26      5.30 o
   7  -9   4      165.25      156.61      8.73 o
   8  -9   4       59.19       69.91     14.49 o
   9  -9   4        0.39        2.28      6.40 o
  10  -9   4       43.55       52.88      6.96 o
  -9  -8   4        4.75        1.77      7.76 o
  -8  -8   4       63.47       67.53      6.23 o
  -7  -8   4      290.95      309.93     10.08 o
  -6  -8   4       61.56       64.90      4.97 o
  -5  -8   4       92.60       90.27      4.46 o
  -4  -8   4      577.21      584.91      8.69 o
  -3  -8   4      234.55      212.21      3.78 o
  -2  -8   4      939.09     1084.03     12.87 o
  -1  -8   4     2065.06     2000.09     23.83 o
   0  -8   4      720.06      744.36      8.47 o
   1  -8   4      956.82      999.77     13.27 o
   2  -8   4     1916.38     2075.86     26.77 o
   3  -8   4      517.71      517.55      7.68 o
   4  -8   4       44.58       47.85      1.77 o
   5  -8   4       33.11       29.74      2.21 o
   6  -8   4      225.61      235.92      7.03 o
   7  -8   4      170.99      179.05      9.77 o
   8  -8   4        4.46        4.62      5.05 o
   9  -8   4       48.55       50.87      8.59 o
  10  -8   4       81.70       90.96     22.07 o
 -10  -7   4       31.45       30.39      5.86 o
  -9  -7   4       13.89       17.63      3.40 o
  -8  -7   4      273.72      266.86     15.18 o
  -7  -7   4      476.95      485.98     13.21 o
  -6  -7   4       50.62       45.40      3.40 o
  -5  -7   4      281.75      283.05      4.67 o
  -4  -7   4      406.08      405.45      5.81 o
  -3  -7   4      643.70      683.58      9.10 o
  -2  -7   4     2801.85     2897.21     34.41 o
  -1  -7   4     4611.84     4833.97     56.69 o
   0  -7   4      343.32      341.98      5.05 o
   1  -7   4      122.64      123.79      2.44 o
   2  -7   4      373.89      336.26      4.47 o
   3  -7   4      514.33      590.00      7.57 o
   4  -7   4        1.66        0.82      0.89 o
   5  -7   4      114.54      120.62      3.19 o
   6  -7   4      400.53      382.88      9.52 o
   7  -7   4       33.40       36.40      4.69 o
   8  -7   4       37.19       37.18      5.26 o
   9  -7   4       68.54       87.11      7.45 o
  10  -7   4      124.77      134.29      9.79 o
 -10  -6   4        0.03       -1.98      5.00 o
  -9  -6   4       69.84       72.10      4.77 o
  -8  -6   4      168.42      161.34      7.26 o
  -7  -6   4        6.24       10.39      2.82 o
  -6  -6   4      156.39      138.19      5.92 o
  -5  -6   4      876.61      874.73     11.54 o
  -4  -6   4      647.98      679.30      9.11 o
  -3  -6   4        4.80       11.05      1.27 o
  -2  -6   4      451.82      439.28      6.04 o
  -1  -6   4     1057.75     1042.27     12.82 o
   0  -6   4     3751.90     3902.36     44.61 o
   1  -6   4     7837.28     8019.44     87.49 o
   2  -6   4      222.18      201.18      3.26 o
   3  -6   4       87.61       75.29      2.69 o
   4  -6   4      223.97      214.58      4.19 o
   5  -6   4     1278.56     1297.76     18.10 o
   6  -6   4      103.50       86.28      7.31 o
   7  -6   4       17.68       14.28      3.72 o
   8  -6   4      166.27      167.53      9.14 o
   9  -6   4      107.49      102.87     12.30 o
  10  -6   4        1.78        8.55     10.78 o
 -10  -5   4       82.78       74.15      4.85 o
  -9  -5   4      232.89      234.94      7.48 o
  -8  -5   4      102.24      106.88      4.12 o
  -7  -5   4      142.13      163.24      5.58 o
  -6  -5   4      894.25      877.65     12.65 o
  -5  -5   4       35.59       32.18      2.10 o
  -4  -5   4     1356.16     1531.25     20.20 o
  -3  -5   4      221.61      186.13      3.52 o
  -2  -5   4      328.32      273.77      4.01 o
  -1  -5   4      130.45      132.64      2.24 o
   0  -5   4      101.97      103.33      1.92 o
   1  -5   4     2690.24     2504.02     27.96 o
   2  -5   4     2923.71     3000.72     35.34 o
   3  -5   4       36.71       39.06      1.62 o
   4  -5   4     1134.39     1132.73     13.42 o
   5  -5   4      719.56      718.86     10.78 o
   6  -5   4      244.37      249.18      8.11 o
   7  -5   4      567.21      541.40     17.75 o
   8  -5   4      148.37      150.31      8.58 o
   9  -5   4      134.47      153.91     17.35 o
  10  -5   4       28.50       33.00      5.98 o
 -11  -4   4        2.28       -6.28     13.48 o
 -10  -4   4      114.89      109.69      7.35 o
  -9  -4   4      298.78      295.78      8.17 o
  -8  -4   4        0.42       -0.50      1.65 o
  -7  -4   4      182.41      183.38      5.01 o
  -6  -4   4      932.56      966.04     12.60 o
  -5  -4   4      591.57      645.59      8.99 o
  -4  -4   4      151.79      177.74      3.75 o
  -3  -4   4       75.39       55.02      1.50 o
  -2  -4   4       96.95       78.86      1.77 o
  -1  -4   4      344.03      360.27      5.05 o
   0  -4   4     1240.11     1256.65     13.38 o
   1  -4   4        5.54        5.65      0.54 o
   2  -4   4      331.66      300.52      4.32 o
   3  -4   4      448.29      436.08      5.76 o
   4  -4   4     2651.36     2605.17     29.40 o
   5  -4   4      146.63      130.85      3.10 o
   6  -4   4        0.33       -1.89      1.89 o
   7  -4   4      234.18      218.86     10.95 o
   8  -4   4       79.76       80.02      8.25 o
   9  -4   4        4.71        6.86      7.41 o
  10  -4   4       35.83       33.68      6.11 o
 -11  -3   4       64.82       67.03      7.47 o
 -10  -3   4      185.85      194.72      8.09 o
  -9  -3   4      167.32      161.55      5.73 o
  -8  -3   4       68.59       67.26      2.89 o
  -7  -3   4      581.17      587.11      8.92 o
  -6  -3   4      479.60      460.95      7.41 o
  -5  -3   4       13.44       14.50      1.28 o
  -4  -3   4     2387.97     2352.73     26.46 o
  -3  -3   4        7.21        7.72      0.70 o
  -2  -3   4      322.07      346.08      4.39 o
  -1  -3   4     2156.53     2401.52     28.12 o
   0  -3   4     2681.60     2569.74     39.53 o
   1  -3   4       23.49       17.55      1.14 o
   2  -3   4      598.62      631.27      7.22 o
   3  -3   4      968.63      933.73     11.00 o
   4  -3   4     1725.29     1628.31     18.83 o
   5  -3   4      157.82      163.07      3.55 o
   6  -3   4      192.34      203.80      5.62 o
   7  -3   4       89.67       80.06      6.40 o
   8  -3   4       86.63       85.26      6.95 o
   9  -3   4      150.26      141.95      9.23 o
  10  -3   4      132.05      129.87      9.95 o
 -11  -2   4       62.95       57.69      7.28 o
 -10  -2   4      300.65      306.60     11.20 o
  -9  -2   4       10.62        6.52      2.18 o
  -8  -2   4      282.93      307.48      6.92 o
  -7  -2   4       91.32       86.70      2.78 o
  -6  -2   4      190.23      187.77      4.09 o
  -5  -2   4      356.26      336.77      5.08 o
  -4  -2   4     2316.19     2369.59     26.65 o
  -3  -2   4      259.19      256.69      3.51 o
  -2  -2   4      837.96      980.00     12.76 o
  -1  -2   4      955.48      959.79     10.82 o
   0  -2   4     2208.37     2356.29     29.67 o
   1  -2   4       63.09       70.18      1.33 o
   2  -2   4       58.13       41.09      1.28 o
   3  -2   4     2196.68     2264.08     23.27 o
   4  -2   4      243.67      249.34      3.90 o
   5  -2   4       10.93        9.31      1.24 o
   6  -2   4      345.54      327.61     10.12 o
   7  -2   4       74.55       67.47      5.75 o
   8  -2   4        7.00        8.56      3.92 o
   9  -2   4      138.98      155.57      9.70 o
  10  -2   4       59.55       68.59      7.66 o
 -12  -1   4       34.05       10.78     13.81 o
 -11  -1   4        4.00        2.60      4.36 o
 -10  -1   4        9.19        8.60      4.36 o
  -9  -1   4        7.78       10.52      2.74 o
  -8  -1   4      507.54      499.38      9.67 o
  -7  -1   4      775.77      818.08     12.53 o
  -6  -1   4      243.33      284.10      4.80 o
  -5  -1   4     2143.53     2281.48     24.50 o
  -4  -1   4      469.65      487.07      5.81 o
  -3  -1   4      200.52      221.99      2.68 o
  -2  -1   4     9148.57     9264.02    125.68 o
  -1  -1   4     1227.63     1326.46     13.37 o
   0  -1   4      193.84      177.69      2.30 o
   1  -1   4      752.23      729.98      9.23 o
   2  -1   4       35.96       24.75      1.46 o
   3  -1   4       25.47       45.47      1.27 o
   4  -1   4      232.24      225.94      3.48 o
   5  -1   4      390.01      385.95      6.95 o
   6  -1   4      242.20      249.12      5.98 o
   7  -1   4       38.28       34.38      2.95 o
   8  -1   4      146.59      167.13      7.42 o
   9  -1   4      129.78      137.88      9.38 o
  10  -1   4       45.89       61.31     13.14 o
 -12   0   4       20.59       16.66      7.07 o
 -11   0   4       12.88        7.64      6.40 o
 -10   0   4      122.25       96.85      7.54 o
  -9   0   4      631.13      638.95     20.00 o
  -8   0   4       56.72       70.41      3.89 o
  -7   0   4      438.29      429.93      8.18 o
  -6   0   4       38.31       32.25      1.58 o
  -5   0   4     1776.65     1845.30     22.60 o
  -4   0   4      244.92      251.44      3.61 o
  -3   0   4      101.21       92.45      1.72 o
  -2   0   4     5480.14     5647.31     58.66 o
  -1   0   4    12795.35    12204.01    156.83 o
   0   0   4      121.74      120.53      2.09 o
   1   0   4      554.18      517.68      5.68 o
   2   0   4      174.07      157.19      2.43 o
   3   0   4      345.67      383.51      5.01 o
   4   0   4      864.20      874.09     11.41 o
   5   0   4      344.36      327.16      9.23 o
   6   0   4      155.36      168.64      5.54 o
   7   0   4        8.53        7.96      2.36 o
   8   0   4      152.98      163.99      6.11 o
   9   0   4       40.17       41.07      4.88 o
 -12   1   4        6.83        0.00      8.76 o
 -11   1   4        0.32        0.92      6.23 o
 -10   1   4      198.90      208.16     12.13 o
  -9   1   4      639.34      616.32     20.89 o
  -8   1   4       13.04       14.73      1.77 o
  -7   1   4       10.77       13.59      1.38 o
  -6   1   4     1020.81      986.24     13.60 o
  -5   1   4       95.41       79.83      2.83 o
  -4   1   4      257.31      288.44      4.04 o
  -3   1   4     1908.48     1949.08     20.68 o
  -2   1   4     1049.46     1065.07     12.22 o
  -1   1   4       66.48       73.24      1.63 o
   0   1   4     1863.58     1962.28     21.89 o
   1   1   4       96.72      114.81      1.78 o
   2   1   4      202.57      159.36      2.63 o
   3   1   4      291.26      308.74      4.26 o
   4   1   4     2391.90     2329.56     28.14 o
   5   1   4       77.62       78.06      3.65 o
   6   1   4       19.27       14.67      1.99 o
   7   1   4      249.54      253.06      7.45 o
   8   1   4      157.97      168.70      6.45 o
   9   1   4       24.62       32.38      4.70 o
 -12   2   4       15.31       18.34      7.58 o
 -11   2   4       48.41       40.85      6.91 o
 -10   2   4      298.53      316.09     13.31 o
  -9   2   4       59.92       57.60      5.59 o
  -8   2   4        9.80        9.86      1.66 o
  -7   2   4     1384.34     1390.27     17.42 o
  -6   2   4      574.48      565.22      8.45 o
  -5   2   4       17.07       14.38      1.13 o
  -4   2   4       14.30       35.71      1.88 o
  -3   2   4     1899.49     1918.93     23.11 o
  -2   2   4      158.54      158.28      2.58 o
  -1   2   4      453.02      419.71      5.88 o
   0   2   4     3621.24     3625.54     53.31 o
   1   2   4     4708.90     4631.69     51.93 o
   2   2   4       51.33       52.07      1.95 o
   3   2   4      952.98      977.36     12.41 o
   4   2   4       24.19       22.62      1.65 o
   5   2   4      306.04      305.42      6.80 o
   6   2   4      254.66      250.67      6.36 o
   7   2   4      364.02      359.30      9.33 o
   8   2   4       40.87       42.59      3.79 o
   9   2   4        2.28        7.17      3.76 o
 -12   3   4       13.85        4.76      5.20 o
 -11   3   4      106.89      111.89     17.01 o
 -10   3   4       85.83       94.59      7.36 o
  -9   3   4       25.30       22.16      4.30 o
  -8   3   4       96.81       99.66      3.57 o
  -7   3   4     1161.09     1154.26     14.75 o
  -6   3   4       35.60       32.78      1.53 o
  -5   3   4       66.07       57.37      1.82 o
  -4   3   4     1149.35     1129.54     14.11 o
  -3   3   4      787.29      822.69      9.73 o
  -2   3   4       43.33       39.73      1.37 o
  -1   3   4     5708.72     5951.00     65.33 o
   0   3   4      411.35      333.49      4.41 o
   1   3   4     1060.06     1134.31     12.58 o
   2   3   4        2.55        1.65      0.77 o
   3   3   4     1585.94     1621.51     21.32 o
   4   3   4       96.81       97.23      3.40 o
   5   3   4        2.46        1.77      1.88 o
   6   3   4      256.89      249.57      7.32 o
   7   3   4      133.81      124.01      5.62 o
   8   3   4        7.09        6.76      3.30 o
 -12   4   4        7.08       -1.36      7.41 o
 -11   4   4      139.14      158.39      9.95 o
 -10   4   4      129.14      141.98      8.72 o
  -9   4   4      362.16      366.74     25.60 o
  -8   4   4      596.74      609.94     11.31 o
  -7   4   4      485.42      496.70      7.31 o
  -6   4   4      198.42      223.36      5.71 o
  -5   4   4     2844.35     2772.86     32.79 o
  -4   4   4     2349.83     2334.78     26.31 o
  -3   4   4       60.48       54.72      1.62 o
  -2   4   4      106.88      122.05      2.24 o
  -1   4   4     1029.31     1002.44     11.07 o
   0   4   4     1435.45     1577.44     17.98 o
   1   4   4       63.67       74.20      2.35 o
   2   4   4      752.26      756.25      9.86 o
   3   4   4     1178.03     1127.60     16.90 o
   4   4   4      159.21      168.52      4.54 o
   5   4   4      241.14      237.10      6.97 o
   6   4   4      182.25      201.62      8.56 o
   7   4   4       17.26       22.50      3.15 o
   8   4   4       13.19       13.34      3.31 o
 -12   5   4       84.77       83.89     17.52 o
 -11   5   4       46.06       51.80     10.78 o
 -10   5   4        9.80       12.65      7.58 o
  -9   5   4        1.75       -2.43     12.80 o
  -8   5   4     1477.51     1508.52     27.95 o
  -7   5   4       66.16       69.43      2.52 o
  -6   5   4      646.70      645.61      8.83 o
  -5   5   4     2313.27     2338.03     27.86 o
  -4   5   4     2916.26     3126.24     36.92 o
  -3   5   4      141.26      152.44      2.74 o
  -2   5   4     1723.51     1753.33     19.80 o
  -1   5   4      166.21      142.95      2.28 o
   0   5   4      206.73      204.48      3.07 o
   1   5   4      276.18      281.17      3.96 o
   2   5   4      814.13      805.92      9.88 o
   3   5   4        1.58        2.64      1.51 o
   4   5   4      494.33      484.17     20.71 o
   5   5   4      153.97      155.73     11.73 o
   6   5   4       76.26       67.64      7.59 o
   7   5   4        1.11        1.80      4.08 o
 -12   6   4       46.20       19.54     14.49 o
 -11   6   4       11.60        2.84     14.32 o
 -10   6   4       37.16       32.84      5.36 o
  -9   6   4      193.33      192.01     19.54 o
  -8   6   4      194.49      194.30      6.21 o
  -7   6   4       20.69       25.63      2.24 o
  -6   6   4      457.85      480.52      8.22 o
  -5   6   4     1506.46     1515.75     19.81 o
  -4   6   4      436.53      436.67      6.18 o
  -3   6   4      900.44      893.98     11.24 o
  -2   6   4      925.05      922.93     11.40 o
  -1   6   4      277.13      259.82      5.45 o
   0   6   4       16.75       17.32      0.95 o
   1   6   4      716.82      692.70      9.74 o
   2   6   4      684.25      637.48     14.96 o
   3   6   4        2.00        1.68      2.36 o
   4   6   4      373.95      365.56     11.27 o
   5   6   4      180.22      192.37     12.07 o
   6   6   4       19.17       17.44      3.17 o
   7   6   4       17.54       20.13      6.49 o
 -11   7   4        0.02        2.70      4.72 o
 -10   7   4      119.29      146.21     11.12 o
  -9   7   4      192.70      207.86     12.13 o
  -8   7   4      218.85      227.90      9.21 o
  -7   7   4       22.29       21.89      2.46 o
  -6   7   4      342.28      348.68      6.93 o
  -5   7   4      161.06      160.88      3.96 o
  -4   7   4        0.16       -0.01      1.10 o
  -3   7   4      922.75      907.04     13.40 o
  -2   7   4     1584.24     1564.99     32.02 o
  -1   7   4      339.88      331.42      8.72 o
   0   7   4      315.82      288.39      8.06 o
   1   7   4      490.81      489.13     14.58 o
   2   7   4       20.76       15.67      3.16 o
   3   7   4        0.52        6.20      4.72 o
   4   7   4      310.73      312.55     11.70 o
   5   7   4      112.61      105.13      7.24 o
   6   7   4        0.94       -0.78      2.82 o
 -10   8   4      132.71      162.04     11.79 o
  -9   8   4       85.98       78.50      8.09 o
  -8   8   4        0.12       -0.34      3.71 o
  -7   8   4       41.54       47.00      6.40 o
  -6   8   4       63.35       64.99      4.64 o
  -5   8   4       40.12       40.61      3.19 o
  -4   8   4      844.81      875.46     16.42 o
  -3   8   4      736.33      713.08     15.78 o
  -2   8   4      299.79      316.42     13.64 o
  -1   8   4       10.16        5.22      3.03 o
   0   8   4      533.90      517.82     15.40 o
   1   8   4      368.36      358.40     12.09 o
   2   8   4        6.41        6.83      2.99 o
   3   8   4       65.88       61.03      5.42 o
   4   8   4      223.58      232.77     10.21 o
   5   8   4       58.72       62.15      6.14 o
   6   8   4       13.97       17.86      6.40 o
 -10   9   4       38.89       51.54      7.41 o
  -9   9   4       44.23       36.05      6.40 o
  -8   9   4       78.49       72.43      7.41 o
  -7   9   4      131.93      143.06      7.00 o
  -6   9   4        4.12        1.99      3.11 o
  -5   9   4       33.65       32.54      4.21 o
  -4   9   4      787.41      779.70     21.34 o
  -3   9   4      221.82      224.33      8.97 o
  -2   9   4       66.50       46.43      4.88 o
  -1   9   4      195.56      188.64      8.15 o
   0   9   4      601.70      565.25     20.21 o
   1   9   4      150.00      137.46     16.68 o
   2   9   4       10.72        9.02      3.48 o
   3   9   4      140.95      139.64      8.01 o
   4   9   4       30.78       39.71      5.32 o
   5   9   4       11.09        8.19      4.16 o
  -9  10   4       39.14       33.35      6.40 o
  -8  10   4       90.27      125.66     10.11 o
  -7  10   4       13.60       11.23      3.80 o
  -6  10   4        1.87       -0.31      3.11 o
  -5  10   4      231.32      214.04      9.60 o
  -4  10   4        2.78        8.11      3.42 o
  -3  10   4       89.63       81.28     10.28 o
  -2  10   4        9.06        1.68      5.73 o
  -1  10   4      299.76      280.11     10.65 o
   0  10   4       81.94       81.08      6.14 o
   1  10   4       16.96       13.85      3.80 o
   2  10   4       42.90       49.28     11.12 o
   3  10   4       26.40       27.38      4.78 o
   4  10   4       14.06       15.42      7.07 o
  -9  11   4       54.33       54.24      7.41 o
  -8  11   4      139.63      137.45     11.12 o
  -7  11   4        0.70       -1.68      4.38 o
  -6  11   4       35.40       43.88      5.26 o
  -5  11   4      424.24      438.81     18.02 o
  -4  11   4        9.01        1.73      7.58 o
  -3  11   4       24.85       15.78      4.04 o
  -2  11   4      140.16      162.38     12.80 o
  -1  11   4       53.49       49.47      5.26 o
   0  11   4        6.40        5.40      4.72 o
   1  11   4       27.83       26.27      4.84 o
   2  11   4      117.58      111.76      7.91 o
   3  11   4       66.81       67.35     14.65 o
  -8  12   4        6.13        2.02      5.05 o
  -7  12   4        0.50       -4.38      4.72 o
  -6  12   4       97.37       99.95      7.43 o
  -5  12   4      140.29      149.23      8.58 o
  -4  12   4        1.11        1.38      4.21 o
  -3  12   4       19.34       15.69      4.45 o
  -2  12   4       66.06       77.82     10.11 o
  -1  12   4        4.73        8.29      4.88 o
   0  12   4       27.41       31.17      5.17 o
   1  12   4      226.99      227.06     13.31 o
   2  12   4        8.73        6.90      4.51 o
  -7  13   4       17.89       26.95      6.74 o
  -6  13   4      146.37      167.43     12.80 o
  -5  13   4        3.07        3.37      4.36 o
  -4  13   4        0.13       -1.68      5.90 o
  -3  13   4      124.60      130.96      8.49 o
  -2  13   4       69.14       67.56      6.80 o
  -1  13   4       55.75       43.46      5.83 o
   0  13   4       47.57       45.70      7.07 o
  -6  14   4       43.16       28.30      6.74 o
  -5  14   4        7.96       10.68      4.79 o
  -4  14   4       40.86       52.21      6.38 o
  -3  14   4       37.20       37.46      5.99 o
  -2  14   4        7.61        7.91      7.92 o
   0 -17   5       12.12        5.05      9.43 o
   1 -17   5       43.87       31.33     10.44 o
   2 -17   5       67.85       54.24     12.13 o
   3 -17   5        3.08       -8.76      8.76 o
  -3 -16   5       13.44       20.21      5.41 o
  -2 -16   5       22.21       16.08      4.94 o
  -1 -16   5        4.06        1.60      4.38 o
   0 -16   5      205.71      176.53     16.84 o
   1 -16   5       35.41       41.44     10.44 o
   2 -16   5        6.73        0.00      8.09 o
   3 -16   5        4.55        0.67      8.76 o
   4 -16   5       10.65        3.37      8.42 o
   5 -16   5       24.35       22.23      9.10 o
  -4 -15   5       54.02       53.01      6.47 o
  -3 -15   5        6.15       14.13      4.79 o
  -2 -15   5        0.13       -3.49      3.55 o
  -1 -15   5       80.32       71.95      6.40 o
   0 -15   5       58.06       60.30     11.12 o
   1 -15   5        5.11       -3.03      7.41 o
   2 -15   5        5.98       -3.37      7.07 o
   3 -15   5       84.33       91.30     11.79 o
   4 -15   5       55.27       47.84      9.43 o
   5 -15   5       12.06        3.37      7.07 o
   6 -15   5       11.33        6.06      7.75 o
  -5 -14   5       70.29       92.08     16.00 o
  -4 -14   5      101.23      112.25      8.01 o
  -3 -14   5       27.05       33.17      5.17 o
  -2 -14   5       40.87       42.70      5.17 o
  -1 -14   5      126.64      137.41      9.77 o
   0 -14   5       45.18       43.36      5.56 o
   1 -14   5        0.93       -0.67      7.07 o
   2 -14   5      310.29      281.64     17.86 o
   3 -14   5      114.91      118.59     12.46 o
   4 -14   5       10.98        5.05      6.74 o
   5 -14   5       30.62       17.52      7.07 o
   6 -14   5       62.63       48.85      9.10 o
   7 -14   5       31.77       17.18      8.09 o
  -6 -13   5       13.41        6.85      4.21 o
  -5 -13   5      142.38      140.71      9.94 o
  -4 -13   5       31.25       27.59      4.67 o
  -3 -13   5       14.45       16.65      4.11 o
  -2 -13   5      118.66      115.92     14.65 o
  -1 -13   5      303.05      296.49     13.31 o
   0 -13   5       37.64       25.83      5.73 o
   1 -13   5       96.54       97.70     11.12 o
   2 -13   5      108.75      110.16     11.12 o
   3 -13   5       57.75       48.85      8.42 o
   4 -13   5       17.05       17.86      6.74 o
   5 -13   5      204.59      209.55     14.49 o
   6 -13   5       88.62       79.84     10.11 o
   7 -13   5       42.96       47.16      8.76 o
   8 -13   5       25.54       33.02      8.76 o
  -7 -12   5        2.12        1.90      4.88 o
  -6 -12   5       54.87       67.79      6.47 o
  -5 -12   5      144.35      161.65      8.39 o
  -4 -12   5      104.42       88.59     11.12 o
  -3 -12   5      144.37      134.15      7.45 o
  -2 -12   5      187.00      194.56     27.96 o
  -1 -12   5      257.74      271.24     10.02 o
   0 -12   5        0.62       -1.52      2.70 o
   1 -12   5      419.64      407.85     12.37 o
   2 -12   5      240.62      241.89     14.49 o
   3 -12   5        0.18        3.04      2.99 o
   4 -12   5      592.40      559.62     20.72 o
   5 -12   5      199.62      171.94     17.18 o
   6 -12   5      141.15      146.77      7.06 o
   7 -12   5        0.17       -4.04      5.05 o
   8 -12   5       22.92       11.79      6.40 o
  -8 -11   5       36.62       39.67      4.98 o
  -7 -11   5       39.46       44.31      5.52 o
  -6 -11   5      105.38      104.08      6.22 o
  -5 -11   5        1.35        2.32      2.77 o
  -4 -11   5       10.34        8.16      2.87 o
  -3 -11   5       18.23       21.68      3.17 o
  -2 -11   5      546.38      556.78     13.91 o
  -1 -11   5       39.23       39.96      2.62 o
   0 -11   5       14.91       15.52      1.68 o
   1 -11   5      164.44      164.81      3.87 o
   2 -11   5      172.61      169.59      4.26 o
   3 -11   5      216.03      216.63      5.96 o
   4 -11   5      173.45      202.68      5.15 o
   5 -11   5      446.40      476.53     19.73 o
   6 -11   5        7.23        1.58      3.52 o
   7 -11   5       88.75      114.54      8.09 o
   8 -11   5       36.35       39.36      9.60 o
   9 -11   5        1.28       10.34      7.41 o
  -8 -10   5        0.04       -3.41      5.49 o
  -7 -10   5       88.93       75.34      5.47 o
  -6 -10   5       45.80       52.40      4.57 o
  -5 -10   5       46.92       46.19      4.06 o
  -4 -10   5      354.39      348.16      8.39 o
  -3 -10   5      354.98      342.08      6.44 o
  -2 -10   5       26.61       27.10      2.21 o
  -1 -10   5      275.48      285.11      4.32 o
   0 -10   5     1209.30     1265.74     14.07 o
   1 -10   5      243.49      264.05      4.23 o
   2 -10   5       14.18       11.33      2.06 o
   3 -10   5      219.75      241.84      4.60 o
   4 -10   5      359.09      365.41      6.80 o
   5 -10   5        7.03       13.76      2.78 o
   6 -10   5       72.30       67.53      4.78 o
   7 -10   5      265.25      279.26     12.97 o
   8 -10   5       58.03       77.06      9.10 o
   9 -10   5        1.42        4.30     11.12 o
  -9  -9   5       16.50       20.28      6.53 o
  -8  -9   5       41.00       40.43      4.78 o
  -7  -9   5      316.15      323.79     12.62 o
  -6  -9   5       86.73       95.45      5.57 o
  -5  -9   5      129.05      132.05      3.89 o
  -4  -9   5      177.70      189.05      5.25 o
  -3  -9   5      389.45      397.90      6.53 o
  -2  -9   5        6.58        5.53      0.98 o
  -1  -9   5      689.49      718.21      9.44 o
   0  -9   5      624.38      645.14      7.63 o
   1  -9   5     1964.26     1969.27     25.30 o
   2  -9   5      316.36      322.43      5.84 o
   3  -9   5      227.71      201.90      4.00 o
   4  -9   5       45.36       46.69      2.18 o
   5  -9   5        5.38        4.14      1.95 o
   6  -9   5      261.21      274.06     12.03 o
   7  -9   5      194.91      206.16     21.73 o
   8  -9   5       18.06       18.75      6.91 o
   9  -9   5        8.59        5.17      4.36 o
  -9  -8   5       10.71       12.05      6.49 o
  -8  -8   5      375.09      331.05     12.28 o
  -7  -8   5       86.27       83.97      5.54 o
  -6  -8   5       65.05       56.64      5.93 o
  -5  -8   5      257.87      262.45      4.77 o
  -4  -8   5      194.82      191.55      3.58 o
  -3  -8   5      403.11      441.65      6.96 o
  -2  -8   5      554.38      544.95      7.49 o
  -1  -8   5      918.49      915.96     12.38 o
   0  -8   5      480.14      494.35      6.66 o
   1  -8   5       63.51       58.64      1.88 o
   2  -8   5      211.19      193.75      3.39 o
   3  -8   5      195.94      208.91      3.71 o
   4  -8   5       66.66       52.82      2.04 o
   5  -8   5      494.06      516.96     12.89 o
   6  -8   5      203.48      219.19      8.05 o
   7  -8   5       18.87       15.97      6.57 o
   8  -8   5       24.96       24.03      4.53 o
   9  -8   5       83.62       78.12      7.34 o
 -10  -7   5        2.19       -1.73      6.40 o
  -9  -7   5       39.00       40.57      4.13 o
  -8  -7   5      585.70      567.97     14.99 o
  -7  -7   5      508.59      502.57     11.20 o
  -6  -7   5       57.13       59.82      3.45 o
  -5  -7   5      514.19      521.38      8.88 o
  -4  -7   5     1363.44     1422.90     19.04 o
  -3  -7   5      107.04      117.90      2.84 o
  -2  -7   5      205.01      195.18      3.34 o
  -1  -7   5       19.75       11.12      0.81 o
   0  -7   5      733.44      769.78      9.10 o
   1  -7   5      703.95      680.22      8.28 o
   2  -7   5      479.50      531.82      7.23 o
   3  -7   5      116.64      108.55      2.60 o
   4  -7   5       20.00       20.07      1.33 o
   5  -7   5      253.75      222.77      9.19 o
   6  -7   5      192.26      191.76      6.38 o
   7  -7   5       14.37       12.93      3.80 o
   8  -7   5       89.01       97.47      7.45 o
   9  -7   5      131.37      139.04      8.98 o
  10  -7   5       16.98       36.38     10.44 o
 -10  -6   5       13.82        8.37      4.88 o
  -9  -6   5      172.82      165.56      6.52 o
  -8  -6   5       32.76       32.73      4.72 o
  -7  -6   5       59.99       47.86      3.41 o
  -6  -6   5       72.80       74.42      3.26 o
  -5  -6   5      400.27      383.16      6.49 o
  -4  -6   5      382.49      414.99      6.62 o
  -3  -6   5       45.62       61.10      2.25 o
  -2  -6   5      837.32      825.81     10.37 o
  -1  -6   5      206.47      216.46      3.16 o
   0  -6   5      186.96      185.42      2.73 o
   1  -6   5     3541.32     3724.53     44.15 o
   2  -6   5      124.79      108.17      2.24 o
   3  -6   5        0.26        0.34      0.66 o
   4  -6   5     1060.67     1074.47     15.11 o
   5  -6   5      305.47      309.26      8.06 o
   6  -6   5        4.94        3.14      1.96 o
   7  -6   5       67.72       76.74      6.31 o
   8  -6   5      141.40      168.76      9.30 o
   9  -6   5       18.35       19.33      8.93 o
  10  -6   5       10.13       33.02     10.11 o
 -11  -5   5        2.89       -2.97      7.41 o
 -10  -5   5       58.11       61.92      7.28 o
  -9  -5   5      182.40      182.33      6.74 o
  -8  -5   5       27.15       25.20      2.72 o
  -7  -5   5      455.60      484.20     11.06 o
  -6  -5   5      253.02      260.82      5.73 o
  -5  -5   5      888.54      919.48     12.90 o
  -4  -5   5        8.88        8.01      0.95 o
  -3  -5   5     1573.78     1535.57     17.58 o
  -2  -5   5       26.41       20.22      0.93 o
  -1  -5   5       73.54       75.89      1.49 o
   0  -5   5      623.24      599.79      7.09 o
   1  -5   5       89.94       77.61      1.65 o
   2  -5   5      621.38      686.11      8.91 o
   3  -5   5       43.19       34.78      1.40 o
   4  -5   5     1771.59     1805.28     22.41 o
   5  -5   5     1018.04      988.04     17.37 o
   6  -5   5        0.85        1.00      1.89 o
   7  -5   5      139.10      139.14      7.85 o
   8  -5   5       58.77       65.88      7.07 o
   9  -5   5        3.51        6.04      4.11 o
  10  -5   5      107.54      128.69     15.83 o
 -11  -4   5       20.07       25.14      9.43 o
 -10  -4   5       45.26       46.91      6.40 o
  -9  -4   5       13.75       17.79      4.42 o
  -8  -4   5       66.46       69.37      3.35 o
  -7  -4   5      405.55      433.07      8.66 o
  -6  -4   5      857.82      863.31     12.37 o
  -5  -4   5       16.50       15.30      1.30 o
  -4  -4   5      169.78      164.04      2.88 o
  -3  -4   5      360.43      365.07      4.85 o
  -2  -4   5     1819.29     1760.41     19.75 o
  -1  -4   5      424.55      473.45      5.71 o
   0  -4   5     1013.57      937.11     10.23 o
   1  -4   5      223.42      196.60      3.14 o
   2  -4   5      396.76      409.38      5.69 o
   3  -4   5      310.08      314.88      4.34 o
   4  -4   5      241.35      255.49      3.95 o
   5  -4   5       44.41       45.62      2.54 o
   6  -4   5        4.45        6.12      2.29 o
   7  -4   5       93.91       94.38      6.88 o
   8  -4   5        7.93       19.09      6.57 o
   9  -4   5       69.33       62.63      6.80 o
  10  -4   5       77.19       90.62     13.81 o
 -11  -3   5       51.29       41.58      6.60 o
 -10  -3   5       70.49       69.93     12.63 o
  -9  -3   5       24.35       19.82      3.20 o
  -8  -3   5      719.39      700.78     12.77 o
  -7  -3   5      123.26      132.43      4.09 o
  -6  -3   5      370.33      373.53      5.72 o
  -5  -3   5      449.34      462.43      6.53 o
  -4  -3   5      883.64      857.93     11.09 o
  -3  -3   5     1326.74     1372.09     16.28 o
  -2  -3   5       89.97       85.56      1.67 o
  -1  -3   5     1620.86     1616.69     18.00 o
   0  -3   5      145.17      139.19      1.96 o
   1  -3   5      346.85      355.86      5.05 o
   2  -3   5        2.68        2.33      0.49 o
   3  -3   5      846.74      862.22     10.95 o
   4  -3   5       11.69        7.83      0.87 o
   5  -3   5      163.32      152.42      3.77 o
   6  -3   5      293.44      273.18      8.83 o
   7  -3   5      102.50       95.89      6.96 o
   8  -3   5        0.36        2.71      3.61 o
   9  -3   5      104.53       99.07      8.33 o
 -11  -2   5       67.40       62.44     10.95 o
 -10  -2   5       56.14       60.05     14.65 o
  -9  -2   5       88.42       95.10      6.25 o
  -8  -2   5      697.16      687.14     11.27 o
  -7  -2   5      110.31      111.21      3.23 o
  -6  -2   5       33.24       41.91      2.19 o
  -5  -2   5     1418.96     1465.86     16.80 o
  -4  -2   5      652.21      634.96      7.79 o
  -3  -2   5       19.83       17.28      0.66 o
  -2  -2   5      464.70      596.99      7.69 o
  -1  -2   5      206.68      184.12      3.36 o
   0  -2   5      720.05      667.57      7.77 o
   1  -2   5      383.19      413.59      5.13 o
   2  -2   5      452.46      417.97      4.90 o
   3  -2   5       87.48       70.13      1.81 o
   4  -2   5      413.59      416.03      5.87 o
   5  -2   5     1066.10     1006.22     15.79 o
   6  -2   5      335.43      343.93     12.39 o
   7  -2   5       22.28       16.97      3.86 o
   8  -2   5       27.08       25.09      4.67 o
   9  -2   5      106.71      123.88     13.31 o
 -12  -1   5       74.61       64.68      7.80 o
 -11  -1   5       46.68       34.60      5.81 o
 -10  -1   5        0.13       -0.45      4.02 o
  -9  -1   5      429.13      412.94     15.14 o
  -8  -1   5      118.25      122.83      3.49 o
  -7  -1   5      418.98      400.74      7.04 o
  -6  -1   5     3252.34     3279.55     36.47 o
  -5  -1   5     1102.10     1136.91     13.23 o
  -4  -1   5      458.01      471.94      5.63 o
  -3  -1   5      401.38      437.49      6.64 o
  -2  -1   5     7334.83     7254.90     75.21 o
  -1  -1   5      362.59      297.59      3.56 o
   0  -1   5       77.10       87.70      1.48 o
   1  -1   5     1679.33     1690.68     17.22 o
   2  -1   5      577.46      539.69      6.58 o
   3  -1   5       55.57       69.83      1.80 o
   4  -1   5      647.32      663.01      8.64 o
   5  -1   5      256.40      268.64      6.08 o
   6  -1   5      540.61      522.74     14.91 o
   7  -1   5        6.27        2.11      2.80 o
   8  -1   5      181.11      167.95      9.33 o
   9  -1   5       58.35       66.33      7.28 o
 -12   0   5       37.84       34.99     14.32 o
 -11   0   5       34.25       34.13      5.73 o
 -10   0   5      139.86      139.89      8.62 o
  -9   0   5      501.33      505.23     12.88 o
  -8   0   5       44.58       42.79      2.50 o
  -7   0   5       16.27       18.43      4.10 o
  -6   0   5      689.11      738.02      9.77 o
  -5   0   5     2138.60     2175.65     25.87 o
  -4   0   5      142.32      140.57      2.15 o
  -3   0   5     2306.22     2261.04     26.72 o
  -2   0   5     3798.56     4011.55     42.11 o
  -1   0   5     2606.64     2708.72     28.45 o
   0   0   5     1274.66     1483.49     15.82 o
   1   0   5      387.47      331.04      3.97 o
   2   0   5     2771.99     2820.69     27.55 o
   3   0   5       16.19       16.50      1.06 o
   4   0   5     1632.29     1634.29     20.35 o
   5   0   5      245.25      260.16      6.09 o
   6   0   5        9.39        7.67      2.35 o
   7   0   5       41.21       45.24      3.46 o
   8   0   5      115.42      132.94      7.42 o
   9   0   5       15.19       22.29      7.87 o
 -12   1   5        6.04        1.47      6.74 o
 -11   1   5        6.57       -1.75      9.94 o
 -10   1   5      202.69      190.79     11.45 o
  -9   1   5      186.73      212.16      7.25 o
  -8   1   5      115.77      128.19      3.96 o
  -7   1   5      692.15      706.46     12.27 o
  -6   1   5      530.95      531.76      7.39 o
  -5   1   5       45.11       67.35      2.83 o
  -4   1   5      804.39      777.79      8.34 o
  -3   1   5     4644.85     4952.38     51.58 o
  -2   1   5     1176.26     1091.09     13.37 o
  -1   1   5      776.99      831.81      9.18 o
   0   1   5     1101.36     1046.05     12.89 o
   1   1   5     2002.40     2068.77     21.16 o
   2   1   5        5.89        6.29      0.65 o
   3   1   5      323.67      299.74      4.80 o
   4   1   5      117.07      111.34      2.95 o
   5   1   5      203.55      216.23      7.33 o
   6   1   5      169.07      145.82      5.38 o
   7   1   5      361.49      358.18     15.27 o
   8   1   5       21.67       26.13      4.19 o
   9   1   5        0.14       18.19     10.44 o
 -12   2   5        8.39        2.92     14.82 o
 -11   2   5      110.50      114.93      8.67 o
 -10   2   5      236.90      259.78     39.75 o
  -9   2   5        7.85        4.90      2.98 o
  -8   2   5       12.85       14.02      2.13 o
  -7   2   5      989.76      961.45     14.63 o
  -6   2   5      431.13      473.08      7.35 o
  -5   2   5      310.10      327.38      5.83 o
  -4   2   5     2068.40     2346.04     28.20 o
  -3   2   5     4862.53     5060.30     59.56 o
  -2   2   5      548.59      625.70      8.06 o
  -1   2   5     2944.39     3159.66     34.70 o
   0   2   5      753.54      722.70      9.10 o
   1   2   5     1401.94     1408.96     16.46 o
   2   2   5      166.27      158.67      3.01 o
   3   2   5     1365.76     1337.84     16.87 o
   4   2   5      287.29      290.05      6.20 o
   5   2   5       69.66       61.85      3.58 o
   6   2   5      182.96      172.61      6.09 o
   7   2   5      207.61      220.63     10.88 o
   8   2   5        5.31        6.89      3.93 o
 -12   3   5        0.48       -5.79      7.24 o
 -11   3   5       77.25       90.83      7.93 o
 -10   3   5        1.11       -4.04      4.72 o
  -9   3   5       15.69        8.43      3.74 o
  -8   3   5      739.98      706.72     14.43 o
  -7   3   5      694.24      697.11     10.60 o
  -6   3   5      105.53       90.31      3.34 o
  -5   3   5      111.46       97.79      3.11 o
  -4   3   5     2691.05     2753.42     32.96 o
  -3   3   5      409.90      438.66      6.11 o
  -2   3   5      437.23      475.73      6.72 o
  -1   3   5     1206.35     1210.58     13.85 o
   0   3   5     1688.20     1635.95     18.66 o
   1   3   5      265.95      300.01      3.86 o
   2   3   5     1150.34     1104.59     14.25 o
   3   3   5      442.65      429.52     10.00 o
   4   3   5      202.83      189.98      4.57 o
   5   3   5       66.12       68.41      3.99 o
   6   3   5      237.85      249.18     12.40 o
   7   3   5       22.22       27.50      3.41 o
   8   3   5        0.60        5.41      4.33 o
 -12   4   5       51.22       56.22      7.40 o
 -11   4   5       57.50       56.36      8.25 o
 -10   4   5        1.55        0.81      3.74 o
  -9   4   5      610.53      636.13     23.58 o
  -8   4   5      740.05      741.29     15.01 o
  -7   4   5      672.18      671.70      9.32 o
  -6   4   5      257.91      231.91      4.12 o
  -5   4   5      499.21      456.46      6.50 o
  -4   4   5      615.97      639.81      8.04 o
  -3   4   5      393.88      418.03      5.53 o
  -2   4   5      622.77      607.58      7.93 o
  -1   4   5     3331.16     3262.18     36.80 o
   0   4   5      518.98      556.31      7.03 o
   1   4   5       25.51       26.83      1.07 o
   2   4   5      597.43      600.88      7.74 o
   3   4   5      472.69      474.81      8.12 o
   4   4   5      152.91      151.75      5.08 o
   5   4   5      122.11      125.60      5.62 o
   6   4   5      225.19      232.49      7.45 o
   7   4   5       10.53       12.22      2.95 o
 -12   5   5       80.78       80.63     21.56 o
 -11   5   5       12.67        5.49      9.94 o
 -10   5   5        0.45       -0.73      8.25 o
  -9   5   5      214.73      217.89     10.34 o
  -8   5   5      643.37      618.01     13.01 o
  -7   5   5       41.84       40.79      2.13 o
  -6   5   5       59.97       54.81      1.99 o
  -5   5   5     1267.13     1267.92     15.76 o
  -4   5   5      557.24      563.70      7.26 o
  -3   5   5      746.59      781.28     10.04 o
  -2   5   5      598.45      611.34      7.14 o
  -1   5   5       23.73       15.56      0.88 o
   0   5   5       99.92      103.02      2.11 o
   1   5   5      535.14      515.10      7.65 o
   2   5   5      540.12      526.34      9.38 o
   3   5   5      100.23      101.15      5.14 o
   4   5   5        1.02        1.34      4.44 o
   5   5   5      163.33      172.79     10.65 o
   6   5   5       18.40       29.03      6.82 o
   7   5   5       22.26       27.21      6.86 o
 -11   6   5        6.66       -3.03     14.15 o
 -10   6   5       59.06       58.73      8.59 o
  -9   6   5       42.17       40.29      7.24 o
  -8   6   5      131.99      132.69      6.58 o
  -7   6   5      241.80      245.13      4.95 o
  -6   6   5      274.01      275.77      5.39 o
  -5   6   5       86.88       81.77      3.61 o
  -4   6   5       52.69       45.94      1.81 o
  -3   6   5      592.16      592.74      8.39 o
  -2   6   5      673.91      691.74      9.02 o
  -1   6   5      208.47      205.30      3.96 o
   0   6   5      491.61      453.13     11.83 o
   1   6   5      958.98      838.49     22.20 o
   2   6   5       70.12       64.03      4.84 o
   3   6   5       29.80       38.55      5.73 o
   4   6   5      127.08      118.99      7.24 o
   5   6   5      102.35       96.62      7.00 o
   6   6   5        0.52       -0.22      3.00 o
 -11   7   5        2.23       -0.34      4.72 o
 -10   7   5      108.26      123.30     10.11 o
  -9   7   5       26.60       36.38      5.73 o
  -8   7   5        3.76        2.36      3.71 o
  -7   7   5      121.33      124.39      9.77 o
  -6   7   5      250.25      265.32      6.73 o
  -5   7   5       83.52       80.35      3.94 o
  -4   7   5      689.84      661.24     14.74 o
  -3   7   5      575.38      555.91     11.16 o
  -2   7   5      570.63      588.13     13.51 o
  -1   7   5       10.10        9.50      2.80 o
   0   7   5      423.86      422.92     13.14 o
   1   7   5      213.25      213.01      8.63 o
   2   7   5       97.46       85.82      7.75 o
   3   7   5       44.79       53.63      5.10 o
   4   7   5      197.46      215.11     17.01 o
   5   7   5       22.30       28.86      8.25 o
   6   7   5        1.01        4.04      5.05 o
 -11   8   5       35.03       39.08      7.41 o
 -10   8   5       55.69       52.22      7.41 o
  -9   8   5       39.25       35.04      6.06 o
  -8   8   5      115.75      115.55      9.43 o
  -7   8   5      125.36      134.15      7.13 o
  -6   8   5       19.54       18.54      3.10 o
  -5   8   5       65.67       74.79      7.07 o
  -4   8   5      980.17      991.12     30.49 o
  -3   8   5      191.05      186.95      8.06 o
  -2   8   5       99.28       97.02      9.43 o
  -1   8   5       36.21       37.85      4.36 o
   0   8   5      321.99      320.89     11.37 o
   1   8   5       65.16       55.56      5.18 o
   2   8   5       66.86       57.01      5.32 o
   3   8   5      188.86      203.78      9.59 o
   4   8   5      130.19      128.81      8.15 o
   5   8   5       17.42       29.96      5.00 o
 -10   9   5       20.61       28.97      6.40 o
  -9   9   5       20.72       27.62      6.06 o
  -8   9   5      153.66      174.51     11.45 o
  -7   9   5       42.35       42.78      6.06 o
  -6   9   5        7.09        8.09      4.04 o
  -5   9   5       38.62       37.36      4.61 o
  -4   9   5      528.88      501.00     15.40 o
  -3   9   5      216.47      200.73      8.73 o
  -2   9   5        2.72       -1.01      4.72 o
  -1   9   5      240.67      245.00      9.93 o
   0   9   5       44.98       54.85      5.26 o
   1   9   5        4.27        4.63      5.90 o
   2   9   5      123.59      117.00      7.52 o
   3   9   5       19.79       18.87     14.99 o
   4   9   5       28.86       41.16     11.12 o
 -10  10   5        0.88       -0.67      5.05 o
  -9  10   5       78.81       75.13      8.76 o
  -8  10   5       23.19       15.83      5.39 o
  -7  10   5       30.57       34.03      6.40 o
  -6  10   5        4.15        5.73      4.38 o
  -5  10   5      265.09      262.74     10.50 o
  -4  10   5       76.76       62.30      5.56 o
  -3  10   5        3.06       10.21      3.86 o
  -2  10   5      114.78       95.68     10.11 o
  -1  10   5       75.52       72.38      5.99 o
   0  10   5        1.15        1.41      5.22 o
   1  10   5        9.90        5.11      3.48 o
   2  10   5      148.35      153.93      9.10 o
   3  10   5      102.58       94.70      7.34 o
  -9  11   5      146.33      179.23     13.14 o
  -8  11   5       76.93       78.50      9.10 o
  -7  11   5        0.78        1.35      4.72 o
  -6  11   5       33.42       36.05      6.40 o
  -5  11   5      121.37      115.38     10.11 o
  -4  11   5       15.96       14.51      7.75 o
  -3  11   5      162.42      170.99      8.63 o
  -2  11   5      228.01      223.88     11.62 o
  -1  11   5       31.41       30.37      5.05 o
   0  11   5       31.25       28.07      4.85 o
   1  11   5      224.10      214.50     10.07 o
   2  11   5       14.08       10.49      4.36 o
  -8  12   5       38.74       26.95      6.74 o
  -7  12   5        1.39        3.71      5.39 o
  -6  12   5       83.26       87.59      9.43 o
  -5  12   5        3.66        6.30      4.04 o
  -4  12   5        3.56        3.30      5.73 o
  -3  12   5      167.72      172.20      9.30 o
  -2  12   5      152.86      160.33     11.45 o
  -1  12   5        9.02       10.76      4.36 o
   0  12   5       43.21       44.28      5.80 o
   1  12   5       59.95       64.94      6.76 o
  -7  13   5       16.02        9.43      6.40 o
  -6  13   5       72.29       84.90      9.77 o
  -5  13   5        0.07        1.68      5.05 o
  -4  13   5       33.12       39.29      5.75 o
  -3  13   5       82.02      102.15      7.91 o
  -2  13   5       18.34       15.11      4.85 o
  -1  13   5        2.54        8.42      7.41 o
  -1 -17   6       11.73       13.48      9.43 o
   0 -17   6       24.68       18.19     10.44 o
   1 -17   6       33.64       33.35     10.44 o
   2 -17   6       35.43       27.62     11.12 o
   3 -17   6       11.31       -6.74      8.76 o
  -3 -16   6       14.93       16.02      5.10 o
  -2 -16   6       22.46       22.10      4.90 o
  -1 -16   6       62.38       51.54     10.78 o
   0 -16   6      127.65       99.72     13.14 o
   1 -16   6        0.88        6.40      8.42 o
   2 -16   6        0.09       -7.41      7.41 o
   3 -16   6        0.71       -3.03      8.09 o
   4 -16   6       19.11        7.41      8.42 o
   5 -16   6        1.11       -7.07      7.07 o
  -4 -15   6       37.19       44.40      6.04 o
  -3 -15   6        5.28        8.23      4.07 o
  -2 -15   6       13.97        8.07      4.07 o
  -1 -15   6       46.86       50.87     10.44 o
   0 -15   6       45.83       46.15      9.77 o
   1 -15   6        0.40       -1.68      7.75 o
   2 -15   6       84.28       73.78     11.12 o
   3 -15   6       57.43       56.26     10.11 o
   4 -15   6        0.60       -5.73      6.40 o
   5 -15   6       67.12       54.91      9.77 o
   6 -15   6       19.66       23.25      8.42 o
  -6 -14   6        3.96        6.06      6.57 o
  -5 -14   6       44.35       52.24      5.98 o
  -4 -14   6       45.16       45.89      5.75 o
  -3 -14   6       39.65       40.98      5.30 o
  -2 -14   6      100.87      106.45      7.10 o
  -1 -14   6      245.79      265.69     26.45 o
   0 -14   6        8.69        1.01      7.07 o
   1 -14   6       90.87       60.30     10.11 o
   2 -14   6      304.65      306.91     18.53 o
   3 -14   6       65.26       54.91      9.10 o
   4 -14   6        9.18       -3.03      5.73 o
   5 -14   6       68.94       55.25      9.10 o
   6 -14   6       89.42       83.21     11.12 o
   7 -14   6        5.83        2.70      7.07 o
  -6 -13   6       52.47       55.61      6.31 o
  -5 -13   6      148.12      160.00     15.67 o
  -4 -13   6       18.76       26.83      4.55 o
  -3 -13   6       29.01       27.49      4.48 o
  -2 -13   6       97.70       86.88     10.28 o
  -1 -13   6       26.79       27.50      3.85 o
   0 -13   6        9.14        4.72      7.07 o
   1 -13   6      303.24      283.32     17.18 o
   2 -13   6      469.93      433.58     21.56 o
   3 -13   6        8.55       10.44      6.40 o
   4 -13   6       86.51       89.28      9.77 o
   5 -13   6      114.65      134.76     12.46 o
   6 -13   6       35.07       26.28      7.41 o
   7 -13   6        0.41       -5.73      5.73 o
  -7 -12   6       11.04       11.51      4.45 o
  -6 -12   6       90.90       98.02      6.12 o
  -5 -12   6       96.56      101.18      7.01 o
  -4 -12   6        6.01        5.87      2.89 o
  -3 -12   6       23.29       29.06      3.33 o
  -2 -12   6      410.11      417.97     18.21 o
  -1 -12   6      343.72      333.53     11.99 o
   0 -12   6      337.32      349.67      9.49 o
   1 -12   6      347.37      350.26     12.60 o
   2 -12   6      330.80      301.24     13.64 o
   3 -12   6        1.74        2.21      1.97 o
   4 -12   6      495.05      470.22     11.23 o
   5 -12   6       96.35      110.11     12.88 o
   6 -12   6        1.69        2.66      3.49 o
   7 -12   6       29.58       19.61      9.26 o
   8 -12   6       10.75       18.85     10.28 o
  -8 -11   6        6.35        8.79      4.06 o
  -7 -11   6      127.01      117.22      6.71 o
  -6 -11   6       54.53       43.51      4.35 o
  -5 -11   6       21.23       23.35      3.47 o
  -4 -11   6       57.24       52.50      4.21 o
  -3 -11   6      211.86      216.34     10.60 o
  -2 -11   6       73.55       82.25      4.24 o
  -1 -11   6       53.58       57.22      2.10 o
   0 -11   6      274.89      263.82      4.63 o
   1 -11   6      444.77      452.08      8.50 o
   2 -11   6       10.58       17.81      2.38 o
   3 -11   6      109.07      128.06      3.67 o
   4 -11   6       61.08       76.17      7.06 o
   5 -11   6      284.92      266.59     14.98 o
   6 -11   6       44.80       46.48      4.54 o
   7 -11   6      245.40      274.18     12.09 o
   8 -11   6        2.06        6.07     13.31 o
   9 -11   6        8.17       27.62      8.42 o
  -9 -10   6        4.22       -4.18     10.61 o
  -8 -10   6        3.04        3.72      3.58 o
  -7 -10   6      241.85      225.86     17.03 o
  -6 -10   6      110.18      103.50      7.96 o
  -5 -10   6       54.32       57.19      3.72 o
  -4 -10   6      243.34      237.05      5.73 o
  -3 -10   6      347.01      340.26      6.99 o
  -2 -10   6       12.06       10.30      1.30 o
  -1 -10   6      118.67      119.81      2.72 o
   0 -10   6      334.71      351.69      5.03 o
   1 -10   6       36.46       37.91      2.33 o
   2 -10   6      166.88      162.01      3.85 o
   3 -10   6      219.28      221.90      4.47 o
   4 -10   6       90.66      100.45      6.50 o
   5 -10   6       10.95        7.81      2.71 o
   6 -10   6      201.71      181.47      7.71 o
   7 -10   6      155.13      165.85     26.95 o
   8 -10   6       67.14       67.70     13.14 o
   9 -10   6       25.83       37.67      8.42 o
  -9  -9   6        5.90       -0.75     10.28 o
  -8  -9   6      186.28      186.54      7.90 o
  -7  -9   6      128.51      108.82     10.24 o
  -6  -9   6      139.86      134.02      6.28 o
  -5  -9   6      105.01      109.62      4.51 o
  -4  -9   6      405.25      394.22      6.76 o
  -3  -9   6      294.26      301.01      5.34 o
  -2  -9   6      226.61      228.76      4.00 o
  -1  -9   6      742.42      764.92     10.54 o
   0  -9   6      124.07      122.38      2.38 o
   1  -9   6       33.72       32.83      1.54 o
   2  -9   6       63.46       67.70      4.38 o
   3  -9   6       74.37       82.68      3.74 o
   4  -9   6       78.47       72.97      4.34 o
   5  -9   6      180.42      181.12      7.16 o
   6  -9   6      239.67      255.76      9.02 o
   7  -9   6      224.63      224.00     10.55 o
   8  -9   6        0.87        7.30      8.76 o
   9  -9   6       10.13       23.00     16.84 o
 -10  -8   6        0.06       -2.12      9.43 o
  -9  -8   6       26.75       13.22      4.98 o
  -8  -8   6      361.41      376.37     33.36 o
  -7  -8   6      133.95      130.19      6.29 o
  -6  -8   6        7.17       14.73      2.36 o
  -5  -8   6      205.24      235.23      5.20 o
  -4  -8   6      265.86      286.26      5.25 o
  -3  -8   6        1.39       -0.66      0.95 o
  -2  -8   6      709.48      710.14      9.32 o
  -1  -8   6      325.81      294.70      4.46 o
   0  -8   6      882.08      859.00     10.24 o
   1  -8   6      426.61      448.75      6.17 o
   2  -8   6      205.26      187.11      3.65 o
   3  -8   6        3.14        2.30      0.96 o
   4  -8   6       18.72       16.90      2.08 o
   5  -8   6      411.21      408.62     11.57 o
   6  -8   6      126.04      126.54      8.37 o
   7  -8   6       25.71       25.86      4.51 o
   8  -8   6       13.99       20.86      4.78 o
   9  -8   6       31.56       37.74      6.74 o
 -10  -7   6        7.56        7.41      8.93 o
  -9  -7   6       65.45       71.72      7.14 o
  -8  -7   6      268.75      265.31      8.97 o
  -7  -7   6        9.96       14.21      3.26 o
  -6  -7   6      121.39      142.05      4.52 o
  -5  -7   6      532.46      556.41      8.00 o
  -4  -7   6      701.33      750.29      9.93 o
  -3  -7   6      322.05      312.61      5.25 o
  -2  -7   6      524.48      499.91      6.46 o
  -1  -7   6      451.78      468.71      6.03 o
   0  -7   6       20.48       16.95      0.88 o
   1  -7   6     1028.83     1001.64     12.78 o
   2  -7   6      138.89      126.31      3.53 o
   3  -7   6       15.20       15.55      1.17 o
   4  -7   6        5.83        3.87      1.61 o
   5  -7   6       50.54       54.46      4.05 o
   6  -7   6       46.75       50.94      6.45 o
   7  -7   6       31.03       30.78      4.69 o
   8  -7   6       10.25       10.37      7.92 o
   9  -7   6       73.69       71.66      7.34 o
 -10  -6   6        7.92        1.68      7.92 o
  -9  -6   6       57.17       59.41      6.53 o
  -8  -6   6       77.15       56.89      3.81 o
  -7  -6   6       65.19       55.66      3.66 o
  -6  -6   6      237.53      240.73      5.05 o
  -5  -6   6      425.85      417.11      6.31 o
  -4  -6   6        3.22        2.85      0.86 o
  -3  -6   6       19.54       15.56      0.98 o
  -2  -6   6      447.48      436.52      5.66 o
  -1  -6   6        7.33        6.76      0.67 o
   0  -6   6     1733.83     1830.03     20.40 o
   1  -6   6     1081.64     1107.86     13.92 o
   2  -6   6      139.83      133.48      3.01 o
   3  -6   6        3.53        2.07      0.81 o
   4  -6   6     1970.52     1966.09     35.71 o
   5  -6   6      124.23      129.21      5.81 o
   6  -6   6      128.45      126.29      6.10 o
   7  -6   6      202.63      208.72     16.17 o
   8  -6   6       45.94       46.64      5.75 o
   9  -6   6        1.83        5.19      6.06 o
 -11  -5   6       51.06       53.03      7.40 o
 -10  -5   6       64.63       67.04     11.12 o
  -9  -5   6       34.77       33.35      5.32 o
  -8  -5   6      152.69      151.91      5.56 o
  -7  -5   6     1207.52     1176.48     22.54 o
  -6  -5   6      799.83      766.37     13.24 o
  -5  -5   6        0.31        1.54      0.91 o
  -4  -5   6      423.54      502.58      6.56 o
  -3  -5   6      389.95      405.98      5.44 o
  -2  -5   6      112.26      103.97      1.96 o
  -1  -5   6      177.69      241.56      3.49 o
   0  -5   6     1118.37     1047.36     12.93 o
   1  -5   6     1433.61     1553.11     19.04 o
   2  -5   6        2.79        2.97      0.71 o
   3  -5   6      674.38      652.27      8.84 o
   4  -5   6      256.96      224.74      7.21 o
   5  -5   6      191.41      197.44      7.18 o
   6  -5   6      392.19      360.69     11.07 o
   7  -5   6      232.44      228.70     10.55 o
   8  -5   6       82.10       69.76      6.64 o
   9  -5   6       35.99       35.56      5.90 o
 -11  -4   6       44.75       42.25     13.81 o
 -10  -4   6      150.34      159.28      9.64 o
  -9  -4   6        0.80       -1.68      8.42 o
  -8  -4   6      617.91      570.09     11.08 o
  -7  -4   6      186.93      198.21      4.07 o
  -6  -4   6      553.26      567.00      8.72 o
  -5  -4   6      176.46      169.33      3.58 o
  -4  -4   6     2002.40     1960.29     22.23 o
  -3  -4   6     1361.29     1359.68     15.56 o
  -2  -4   6       24.60       34.24      1.16 o
  -1  -4   6       54.24       62.12      1.36 o
   0  -4   6      234.79      200.36      2.86 o
   1  -4   6       72.42       88.26      2.18 o
   2  -4   6        2.77        1.31      0.54 o
   3  -4   6     1029.73     1017.74     12.05 o
   4  -4   6      558.31      532.41     11.35 o
   5  -4   6       71.75       68.28      4.41 o
   6  -4   6      191.05      194.14      7.57 o
   7  -4   6       71.45       62.09      5.99 o
   8  -4   6        0.69        7.54      6.23 o
   9  -4   6       67.15       65.08      7.12 o
 -11  -3   6       92.04       85.51      8.00 o
 -10  -3   6      112.77      121.77     20.04 o
  -9  -3   6       20.05       18.52      6.74 o
  -8  -3   6      380.13      410.42      9.75 o
  -7  -3   6      450.91      438.63      6.93 o
  -6  -3   6       19.87       21.60      1.27 o
  -5  -3   6     1636.88     1584.13     19.24 o
  -4  -3   6     1725.38     1828.44     20.73 o
  -3  -3   6      122.86      141.00      3.17 o
  -2  -3   6      562.48      588.48      8.32 o
  -1  -3   6      285.81      227.99      3.22 o
   0  -3   6       60.63       53.87      1.56 o
   1  -3   6      276.31      300.25      4.21 o
   2  -3   6      856.19      854.42     10.15 o
   3  -3   6      723.11      730.69      9.00 o
   4  -3   6        1.59        1.07      1.12 o
   5  -3   6      208.63      188.53      7.07 o
   6  -3   6      323.06      300.04     11.80 o
   7  -3   6       99.59       98.24      7.28 o
   8  -3   6       75.68       70.62     13.64 o
   9  -3   6       61.72       69.53      7.52 o
 -12  -2   6       57.41       62.82      8.76 o
 -11  -2   6      157.78      135.95     11.45 o
 -10  -2   6        6.64       -3.37      8.09 o
  -9  -2   6      197.81      197.73      9.69 o
  -8  -2   6       75.88       74.18      3.75 o
  -7  -2   6      132.15      130.98      3.36 o
  -6  -2   6      674.10      668.18      8.43 o
  -5  -2   6     1393.42     1486.69     16.97 o
  -4  -2   6        8.33       14.76      0.78 o
  -3  -2   6        4.00        3.71      0.84 o
  -2  -2   6     3834.44     3895.54     49.57 o
  -1  -2   6     3834.99     3848.08     43.52 o
   0  -2   6      119.57      140.50      2.12 o
   1  -2   6       23.51       19.28      0.80 o
   2  -2   6      385.77      376.53      4.81 o
   3  -2   6       89.90       84.64      2.50 o
   4  -2   6      200.98      200.86      5.57 o
   5  -2   6      349.75      330.81     12.87 o
   6  -2   6      251.22      263.26     11.08 o
   7  -2   6        2.68        2.43      3.30 o
   8  -2   6      118.09      141.35     23.58 o
   9  -2   6       50.55       44.41      6.64 o
 -12  -1   6       11.78        6.59      8.93 o
 -11  -1   6       17.19       12.07      4.97 o
 -10  -1   6       12.65       12.11     10.11 o
  -9  -1   6      492.16      501.88     20.21 o
  -8  -1   6       28.85       26.74      2.47 o
  -7  -1   6       13.77       18.46      1.40 o
  -6  -1   6     1349.60     1407.88     17.39 o
  -5  -1   6     1452.63     1437.27     17.50 o
  -4  -1   6       30.42       33.17      1.12 o
  -3  -1   6    15922.12    15972.03    198.48 o
  -2  -1   6     7021.39     7371.43     80.56 o
  -1  -1   6     1487.67     1547.33     15.75 o
   0  -1   6      425.52      455.95      5.40 o
   1  -1   6     1938.75     1892.13     19.33 o
   2  -1   6      176.77      182.65      2.74 o
   3  -1   6        6.59        6.26      0.84 o
   4  -1   6      962.58      963.27     15.80 o
   5  -1   6      340.25      344.57     13.30 o
   6  -1   6      216.50      198.56      7.58 o
   7  -1   6       42.43       34.65      4.14 o
   8  -1   6       72.49       69.87      6.96 o
   9  -1   6       62.71       70.75     12.80 o
 -12   0   6       19.98       15.31     10.61 o
 -11   0   6       13.36        2.00     18.36 o
 -10   0   6      212.31      215.76     10.90 o
  -9   0   6      134.23      137.13      8.52 o
  -8   0   6      113.14      114.01      4.46 o
  -7   0   6      399.97      394.53      6.80 o
  -6   0   6     1550.34     1584.37     19.38 o
  -5   0   6      143.42      124.17      2.40 o
  -4   0   6       22.44       33.80      1.98 o
  -3   0   6     2448.16     2775.48     32.71 o
  -2   0   6    12269.33    12442.60    160.56 o
  -1   0   6      792.87      828.61      8.77 o
   0   0   6     1810.86     1842.17     19.51 o
   1   0   6     2416.84     2571.84     26.00 o
   2   0   6      608.84      629.18      7.18 o
   3   0   6      681.53      659.06      8.50 o
   4   0   6      188.42      182.01      4.91 o
   5   0   6      189.86      184.97      5.70 o
   6   0   6        7.17        4.62      2.13 o
   7   0   6      120.22      145.45      7.13 o
   8   0   6       42.67       45.06     13.80 o
 -12   1   6       13.56        9.55     10.11 o
 -11   1   6       57.44       68.19      8.93 o
 -10   1   6      187.12      217.06     19.03 o
  -9   1   6        1.30       -2.74      3.39 o
  -8   1   6       17.06       14.77      1.98 o
  -7   1   6      749.03      746.97     12.78 o
  -6   1   6     1054.30     1043.33     13.24 o
  -5   1   6       83.59       88.79      2.04 o
  -4   1   6      279.05      228.58      4.55 o
  -3   1   6     2041.25     2064.81     23.21 o
  -2   1   6      436.92      483.03      6.04 o
  -1   1   6      320.52      343.75      4.53 o
   0   1   6     2138.61     2031.03     25.83 o
   1   1   6     1676.09     1617.18     16.53 o
   2   1   6      325.67      336.72      4.87 o
   3   1   6      655.19      665.95      8.22 o
   4   1   6       73.72       69.79      3.70 o
   5   1   6       68.28       69.29      4.81 o
   6   1   6      223.42      218.57      6.86 o
   7   1   6      150.65      155.99      7.57 o
   8   1   6       26.65       27.74      5.82 o
 -12   2   6        0.10       -5.90      5.90 o
 -11   2   6       44.73       54.18      6.57 o
 -10   2   6       57.49       57.79     13.98 o
  -9   2   6       19.20       25.97      4.45 o
  -8   2   6      386.34      397.48      9.31 o
  -7   2   6      884.65      867.17     14.59 o
  -6   2   6       88.45       81.54      2.23 o
  -5   2   6       40.00       54.70      1.85 o
  -4   2   6      421.67      429.98      6.39 o
  -3   2   6      102.68       89.22      2.03 o
  -2   2   6       65.35       66.78      2.08 o
  -1   2   6      818.22      791.42      9.41 o
   0   2   6     1777.96     1605.53     19.34 o
   1   2   6      729.70      721.54      9.04 o
   2   2   6      435.17      445.63      5.56 o
   3   2   6      845.85      826.79     10.54 o
   4   2   6      285.81      272.64      6.37 o
   5   2   6       34.79       31.91      2.89 o
   6   2   6      206.23      216.64      8.76 o
   7   2   6       64.47       57.03      4.18 o
   8   2   6       16.80       44.47     11.12 o
 -12   3   6       43.31       27.53      8.76 o
 -11   3   6       21.37       26.87      5.69 o
 -10   3   6       15.04        7.75      7.58 o
  -9   3   6      116.85      108.30      7.40 o
  -8   3   6      439.30      448.78     10.21 o
  -7   3   6      275.97      266.42      6.50 o
  -6   3   6       74.93       67.22      2.30 o
  -5   3   6      197.94      198.56      4.26 o
  -4   3   6      204.55      188.19      3.41 o
  -3   3   6       44.10       45.08      1.89 o
  -2   3   6      811.71      834.88     10.67 o
  -1   3   6     1377.37     1390.10     17.00 o
   0   3   6      300.92      315.55      4.48 o
   1   3   6       54.57       50.31      1.53 o
   2   3   6     1084.66     1023.54     13.45 o
   3   3   6      125.92      115.45      2.88 o
   4   3   6      290.94      291.88      6.84 o
   5   3   6       90.01       88.31      5.17 o
   6   3   6      129.63      142.59      8.56 o
   7   3   6        2.74        5.44      3.16 o
 -12   4   6      189.93      209.00     29.48 o
 -11   4   6      111.89      115.93      8.93 o
 -10   4   6       35.10       26.47      5.22 o
  -9   4   6      463.53      480.64     16.49 o
  -8   4   6      352.80      363.33      8.84 o
  -7   4   6        1.60       -2.01      2.01 o
  -6   4   6      662.72      707.40     10.32 o
  -5   4   6      893.18      894.38     12.42 o
  -4   4   6      386.44      412.70      6.06 o
  -3   4   6      793.03      758.79      9.29 o
  -2   4   6      462.00      484.64      6.61 o
  -1   4   6      660.37      648.14      7.69 o
   0   4   6      170.83      176.43      3.02 o
   1   4   6      180.35      172.86      3.13 o
   2   4   6     1272.17     1275.96     17.22 o
   3   4   6      686.28      637.49     19.48 o
   4   4   6        0.59        1.56      2.22 o
   5   4   6      102.72      110.62      5.22 o
   6   4   6       49.11       50.30      4.09 o
   7   4   6        1.75        5.90     16.68 o
 -12   5   6      176.06      175.01     22.23 o
 -11   5   6      112.66      104.51      8.59 o
 -10   5   6        2.15       -4.58      8.09 o
  -9   5   6      190.46      197.54     11.12 o
  -8   5   6      367.83      354.44      8.75 o
  -7   5   6       95.09       81.20      4.35 o
  -6   5   6      521.44      516.84      7.45 o
  -5   5   6      547.76      571.81      7.91 o
  -4   5   6       49.66       45.86      2.07 o
  -3   5   6      613.84      626.16      8.93 o
  -2   5   6      517.33      486.08      7.07 o
  -1   5   6       40.78       39.80      1.45 o
   0   5   6       34.42       29.49      1.49 o
   1   5   6      418.37      404.60     10.42 o
   2   5   6       10.55       13.65      2.48 o
   3   5   6       14.76       15.14      2.76 o
   4   5   6       20.66       29.25      3.66 o
   5   5   6       95.81      102.85      6.52 o
   6   5   6        2.01        3.22      3.54 o
 -11   6   6       47.88       44.81      7.41 o
 -10   6   6       49.44       47.84      7.07 o
  -9   6   6       28.48       27.62      5.39 o
  -8   6   6       19.88       24.93      5.05 o
  -7   6   6      121.64      126.08      9.63 o
  -6   6   6      198.09      215.46      5.74 o
  -5   6   6      143.09      141.62      4.10 o
  -4   6   6      349.30      342.15      7.88 o
  -3   6   6      580.78      569.09     13.03 o
  -2   6   6      525.00      520.54     11.51 o
  -1   6   6        4.80        4.74      2.00 o
   0   6   6      325.37      319.04     10.65 o
   1   6   6       21.51       26.52      7.58 o
   2   6   6        0.21        0.15      3.20 o
   3   6   6      218.81      197.11      8.78 o
   4   6   6      148.80      164.06      8.57 o
   5   6   6       33.91       27.73      5.14 o
   6   6   6       10.00        5.05      5.39 o
 -11   7   6        1.48       -3.71      4.72 o
 -10   7   6       22.34       26.95      6.06 o
  -9   7   6       59.94       49.19      6.74 o
  -8   7   6       27.64       20.21      5.05 o
  -7   7   6       89.97       97.16     19.88 o
  -6   7   6       26.80       27.69      3.55 o
  -5   7   6        8.81        7.14      2.72 o
  -4   7   6      986.78      992.93     21.05 o
  -3   7   6      164.26      170.80      6.35 o
  -2   7   6       37.06       32.14      3.88 o
  -1   7   6       64.75       75.42      6.23 o
   0   7   6      434.49      425.20     13.52 o
   1   7   6       15.91       21.08      5.56 o
   2   7   6      179.41      162.89     13.98 o
   3   7   6      293.56      281.92     11.62 o
   4   7   6      131.81      132.97      8.01 o
   5   7   6        0.22        0.01      3.57 o
 -11   8   6       38.89       45.82      7.75 o
 -10   8   6       33.40       47.84      7.41 o
  -9   8   6        0.01        1.68      4.38 o
  -8   8   6      162.93      159.69     10.78 o
  -7   8   6      115.52      128.69     10.11 o
  -6   8   6        7.69        4.72      4.04 o
  -5   8   6      200.67      205.50     11.79 o
  -4   8   6      186.40      177.88     10.78 o
  -3   8   6      190.54      191.37      8.59 o
  -2   8   6       34.41       36.57      4.29 o
  -1   8   6      641.24      613.86     21.39 o
   0   8   6       59.26       52.94      6.23 o
   1   8   6        0.06        6.30      3.31 o
   2   8   6      192.54      197.66     12.46 o
   3   8   6      115.89      109.37      7.52 o
   4   8   6       38.56       36.20      5.90 o
 -10   9   6        2.87        2.02      5.05 o
  -9   9   6       17.06       19.88      6.06 o
  -8   9   6      162.99      201.12     13.14 o
  -7   9   6      105.54      121.28     10.11 o
  -6   9   6      151.46      160.70     11.45 o
  -5   9   6      217.02      211.90     12.46 o
  -4   9   6       80.05       96.28      6.52 o
  -3   9   6        0.21       -0.20      2.80 o
  -2   9   6       82.20       77.39      8.42 o
  -1   9   6      446.02      461.15     15.06 o
   0   9   6       99.42       82.21      6.23 o
   1   9   6       16.30       14.24      3.88 o
   2   9   6      137.92      129.24     20.55 o
   3   9   6       56.15       61.44      6.31 o
 -10  10   6        7.91       12.13      5.73 o
  -9  10   6      124.66      121.95     11.12 o
  -8  10   6       47.99       53.23      7.75 o
  -7  10   6       40.39       42.11      7.07 o
  -6  10   6        2.40        8.76      5.05 o
  -5  10   6        2.31        4.38      4.72 o
  -4  10   6       20.95       20.80      4.21 o
  -3  10   6       10.29       13.51      3.88 o
  -2  10   6      199.29      195.24      9.35 o
  -1  10   6       26.39       33.23      4.93 o
   0  10   6       11.01       14.47      3.97 o
   1  10   6      110.09      134.32     11.62 o
   2  10   6       63.73       59.01      7.07 o
  -9  11   6       60.28       69.06      9.10 o
  -8  11   6       19.29       14.49      6.06 o
  -7  11   6        0.21        7.07      5.05 o
  -6  11   6       69.09       76.14      8.76 o
  -5  11   6        5.93        9.77      5.39 o
  -4  11   6       42.59       40.24      6.06 o
  -3  11   6       85.06       85.57      6.90 o
  -2  11   6      161.62      155.76      8.63 o
  -1  11   6        4.21        9.96      4.04 o
   0  11   6       50.86       43.83      5.90 o
   1  11   6       39.51       47.41     17.01 o
  -7  12   6       71.41       82.54      9.77 o
  -6  12   6       58.32       59.97      8.76 o
  -5  12   6        1.52       -2.36      5.05 o
  -4  12   6       45.56       42.45      7.41 o
  -3  12   6       78.88       82.06      7.24 o
  -2  12   6        4.17        0.88      7.41 o
  -1  12   6        1.02        8.42      7.07 o
   0  12   6       82.44       84.12      9.43 o
  -5  13   6        2.21        3.71      5.73 o
  -4  13   6       18.39       20.89      6.74 o
  -3  13   6      100.81      118.20      8.63 o
  -1 -17   7       21.26        4.72      8.76 o
   0 -17   7       26.17       17.18      9.77 o
   1 -17   7        9.48       15.16      9.77 o
   2 -17   7       15.06        1.01      8.76 o
   3 -17   7       38.12       22.91      9.77 o
  -3 -16   7        6.44        2.33      4.54 o
  -2 -16   7        0.13       -0.67      8.42 o
  -1 -16   7       61.12       66.03     12.13 o
   0 -16   7       52.50       48.51     10.44 o
   1 -16   7        3.76       -3.37      7.75 o
   2 -16   7       39.88       38.74     10.11 o
   3 -16   7        7.34        4.04      8.09 o
   4 -16   7       30.84       11.79      8.09 o
   5 -16   7       12.96        7.75      8.76 o
  -5 -15   7       26.92       25.58      9.26 o
  -4 -15   7       17.54       22.03      5.23 o
  -3 -15   7        2.59        3.35      4.07 o
  -2 -15   7       56.17       46.83     10.11 o
  -1 -15   7       94.31       83.21     11.79 o
   0 -15   7        0.38        1.01      7.41 o
   1 -15   7       32.85       33.35      9.77 o
   2 -15   7       53.10       40.76      9.10 o
   3 -15   7       92.75       86.92     11.12 o
   4 -15   7        0.26       -6.06      6.06 o
   5 -15   7       22.69       18.53      8.42 o
   6 -15   7       34.42       35.71      9.43 o
  -6 -14   7       21.85       27.41     10.44 o
  -5 -14   7       83.05       98.94     12.80 o
  -4 -14   7       62.10       59.48      6.04 o
  -3 -14   7        9.68        7.59      3.87 o
  -2 -14   7      111.07      119.01     19.37 o
  -1 -14   7       75.10       85.57     11.45 o
   0 -14   7        1.75       -4.38      7.07 o
   1 -14   7      114.62      115.55     12.13 o
   2 -14   7      274.55      254.01     16.51 o
   3 -14   7       24.86       24.26      7.41 o
   4 -14   7       29.99       14.49      7.41 o
   5 -14   7        6.63       10.11      6.74 o
   6 -14   7       29.10       43.12      8.76 o
  -7 -13   7        1.41        2.55     15.83 o
  -6 -13   7      132.20      133.47     13.98 o
  -5 -13   7      104.74      104.97      7.37 o
  -4 -13   7       14.86       15.09      4.11 o
  -3 -13   7       16.26       19.49      4.03 o
  -2 -13   7      362.82      367.00     32.17 o
  -1 -13   7        1.88       -1.01      2.13 o
   0 -13   7       95.99      101.80      7.04 o
   1 -13   7      174.18      187.82      9.01 o
   2 -13   7      105.49      111.74     20.55 o
   3 -13   7       12.56       11.24      3.04 o
   4 -13   7       34.01       39.62      4.65 o
   5 -13   7       87.75       96.28      6.03 o
   6 -13   7        0.74        0.11      3.43 o
   7 -13   7       30.39       21.22      7.41 o
  -7 -12   7       56.05       69.16     11.70 o
  -6 -12   7       64.60       60.83      5.09 o
  -5 -12   7      274.67      239.72      8.63 o
  -4 -12   7        0.46        1.39      2.71 o
  -3 -12   7      101.78      115.26      5.75 o
  -2 -12   7      280.76      290.54      7.82 o
  -1 -12   7      148.75      148.05      4.87 o
   0 -12   7      311.99      330.62     23.58 o
   1 -12   7      192.74      196.89      9.15 o
   2 -12   7       98.31       93.81      4.95 o
   3 -12   7      190.76      201.65      6.48 o
   4 -12   7      213.51      206.00      8.75 o
   5 -12   7       31.79       31.48      5.35 o
   6 -12   7       11.04       15.72      3.82 o
   7 -12   7       44.12       40.09      5.16 o
   8 -12   7       20.04       37.06      8.76 o
  -8 -11   7        1.20       -2.95      4.72 o
  -7 -11   7      190.39      195.55      8.29 o
  -6 -11   7       51.56       48.14      4.50 o
  -5 -11   7       10.46       15.89      3.06 o
  -4 -11   7        2.33        2.65      2.54 o
  -3 -11   7      100.43      108.34      4.64 o
  -2 -11   7       76.17       67.98      2.87 o
  -1 -11   7        2.79        0.80      1.00 o
   0 -11   7       57.16       48.61      2.39 o
   1 -11   7      443.06      424.39      8.23 o
   2 -11   7      185.54      205.37      5.19 o
   3 -11   7       31.52       37.90      3.02 o
   4 -11   7      154.70      155.33      5.61 o
   5 -11   7       11.31        7.03      2.98 o
   6 -11   7      116.92      114.73     11.79 o
   7 -11   7      102.58      112.66      7.34 o
   8 -11   7        5.95        9.72      4.53 o
  -9 -10   7        1.40        0.63      9.10 o
  -8 -10   7       70.69       65.65      6.92 o
  -7 -10   7       35.38       40.48      4.31 o
  -6 -10   7        0.15        1.11      2.69 o
  -5 -10   7       84.64       90.84      5.29 o
  -4 -10   7      375.26      389.00      7.26 o
  -3 -10   7      215.62      225.37      4.65 o
  -2 -10   7      132.73      124.13      2.78 o
  -1 -10   7      210.76      236.09      4.07 o
   0 -10   7       31.89       29.66      1.42 o
   1 -10   7       59.82       56.22      2.33 o
   2 -10   7      346.43      358.38      6.62 o
   3 -10   7      208.61      210.80      8.28 o
   4 -10   7       11.01       10.09      2.65 o
   5 -10   7       35.32       41.59      4.01 o
   6 -10   7      205.32      220.80      8.53 o
   7 -10   7       94.51       87.74      8.54 o
   8 -10   7        1.79        4.12      6.91 o
  -9  -9   7        5.39        6.94      5.22 o
  -8  -9   7      133.93      160.27     11.12 o
  -7  -9   7       36.89       43.94      4.16 o
  -6  -9   7       77.22       71.56      4.73 o
  -5  -9   7      693.76      694.73     19.36 o
  -4  -9   7      118.10      125.75      4.93 o
  -3  -9   7        0.95        0.33      1.10 o
  -2  -9   7      179.28      185.21      3.51 o
  -1  -9   7      375.03      371.67      5.18 o
   0  -9   7      327.84      337.66      4.77 o
   1  -9   7      249.68      242.38      4.45 o
   2  -9   7        3.84        4.29      2.03 o
   3  -9   7      177.23      182.09      5.43 o
   4  -9   7       14.56       13.09      2.82 o
   5  -9   7      403.41      381.08     21.98 o
   6  -9   7       30.81       29.35      3.91 o
   7  -9   7       34.70       35.98      7.29 o
   8  -9   7        8.46        7.36      4.38 o
   9  -9   7       22.32       37.73      9.43 o
 -10  -8   7        3.17       -4.33      5.73 o
  -9  -8   7      187.18      179.78     11.45 o
  -8  -8   7       96.34      101.17      7.79 o
  -7  -8   7       18.50       19.67      5.78 o
  -6  -8   7      222.81      212.85      6.57 o
  -5  -8   7      744.72      756.03     13.29 o
  -4  -8   7      231.63      224.81      4.12 o
  -3  -8   7      473.67      506.44      7.77 o
  -2  -8   7     1212.63     1200.83     14.16 o
  -1  -8   7      154.32      157.99      2.64 o
   0  -8   7      419.18      454.31      5.93 o
   1  -8   7      648.42      646.92      9.33 o
   2  -8   7       33.86       36.94      1.67 o
   3  -8   7        3.16        2.69      1.27 o
   4  -8   7      114.87       98.02      5.09 o
   5  -8   7      104.86       96.42      7.48 o
   6  -8   7       47.54       52.58      4.49 o
   7  -8   7       53.23       44.56      5.26 o
   8  -8   7       72.62       66.74     10.11 o
   9  -8   7       43.39       55.92     10.78 o
 -10  -7   7       13.42        8.89      4.72 o
  -9  -7   7      128.32      125.69      8.97 o
  -8  -7   7      358.31      363.80     11.38 o
  -7  -7   7      113.90      119.33      8.07 o
  -6  -7   7      401.41      405.64     11.18 o
  -5  -7   7      600.83      586.47      8.29 o
  -4  -7   7      151.64      168.52      3.34 o
  -3  -7   7     1728.58     1752.59     22.91 o
  -2  -7   7      968.81      999.86     11.87 o
  -1  -7   7       19.21       12.61      0.84 o
   0  -7   7      246.10      242.02      3.58 o
   1  -7   7       61.96       47.48      1.72 o
   2  -7   7       76.75       73.40      2.08 o
   3  -7   7       83.16       74.22      3.14 o
   4  -7   7       32.23       33.52      3.36 o
   5  -7   7       75.31       72.23      4.75 o
   6  -7   7       10.73        6.59      2.97 o
   7  -7   7      153.82      144.12      8.49 o
   8  -7   7       42.10       45.88      5.99 o
   9  -7   7       46.15       49.19     10.44 o
 -11  -6   7       11.90        1.06      9.43 o
 -10  -6   7       68.67       65.03      7.14 o
  -9  -6   7       38.19       28.29      5.32 o
  -8  -6   7       46.09       45.19      4.34 o
  -7  -6   7        5.76       12.32      2.88 o
  -6  -6   7      523.16      499.17     10.98 o
  -5  -6   7       72.01       61.65      2.85 o
  -4  -6   7       94.53       77.32      2.07 o
  -3  -6   7      132.29      116.67      2.59 o
  -2  -6   7      579.16      556.86      6.98 o
  -1  -6   7        1.09       -0.53      0.53 o
   0  -6   7     4730.96     4906.18     53.34 o
   1  -6   7      284.97      275.79      4.63 o
   2  -6   7       95.06      105.76      2.42 o
   3  -6   7      444.86      463.75      7.97 o
   4  -6   7      708.05      701.18     14.44 o
   5  -6   7      174.98      172.85      6.88 o
   6  -6   7      114.49       97.12      5.89 o
   7  -6   7      230.97      232.60     16.68 o
   8  -6   7       80.89       81.92      7.28 o
   9  -6   7       27.00       47.84     10.44 o
 -11  -5   7       55.92       54.98      7.17 o
 -10  -5   7       93.17       79.67      7.54 o
  -9  -5   7       17.83       15.16      7.41 o
  -8  -5   7      435.03      433.02     12.62 o
  -7  -5   7      319.72      326.69      8.21 o
  -6  -5   7      251.33      263.74      6.66 o
  -5  -5   7       29.22       35.83      1.47 o
  -4  -5   7     1325.41     1397.06     17.01 o
  -3  -5   7      269.84      258.32      3.71 o
  -2  -5   7        7.12        6.87      0.79 o
  -1  -5   7     2701.64     2827.45     31.44 o
   0  -5   7     1955.41     1946.04     21.71 o
   1  -5   7     1224.67     1260.49     16.99 o
   2  -5   7       33.27       28.28      1.29 o
   3  -5   7      772.43      781.40     11.25 o
   4  -5   7      528.86      524.95     11.46 o
   5  -5   7        1.89        2.77      2.43 o
   6  -5   7      316.86      330.54     10.63 o
   7  -5   7       99.85       99.76      7.43 o
   8  -5   7       36.47       44.90      6.04 o
   9  -5   7       47.98       55.25     11.12 o
 -11  -4   7       32.20       45.82      6.72 o
 -10  -4   7       35.92       37.46      8.93 o
  -9  -4   7       14.97       18.94      5.90 o
  -8  -4   7      561.81      568.81     15.27 o
  -7  -4   7      173.04      174.64      6.80 o
  -6  -4   7        2.15        4.04      2.49 o
  -5  -4   7      614.69      616.51      8.24 o
  -4  -4   7      745.44      741.18      9.41 o
  -3  -4   7      268.25      276.95      5.70 o
  -2  -4   7     1069.48     1124.69     12.94 o
  -1  -4   7     1760.49     1833.76     20.61 o
   0  -4   7     3664.34     3755.74     43.90 o
   1  -4   7       10.62       10.20      0.73 o
   2  -4   7     1103.29     1052.83     12.37 o
   3  -4   7      912.66      882.21     11.66 o
   4  -4   7       93.56       80.26      6.47 o
   5  -4   7       57.52       57.39      4.36 o
   6  -4   7      160.36      163.48      7.18 o
   7  -4   7       57.67       58.30      6.04 o
   8  -4   7       32.03       29.57      7.41 o
   9  -4   7       43.56       39.75     10.11 o
 -11  -3   7       64.45       67.24      9.77 o
 -10  -3   7        3.21       -0.49      4.02 o
  -9  -3   7      220.90      219.72     10.40 o
  -8  -3   7      138.64      133.46      8.19 o
  -7  -3   7      375.89      384.16     11.08 o
  -6  -3   7      636.56      653.54      8.71 o
  -5  -3   7     2475.23     2510.31     32.14 o
  -4  -3   7      360.65      353.68      6.18 o
  -3  -3   7      468.77      507.31      7.60 o
  -2  -3   7     1661.54     1758.73     19.75 o
  -1  -3   7     2730.97     2908.82     30.54 o
   0  -3   7      432.27      447.18      5.63 o
   1  -3   7      343.26      355.71      5.65 o
   2  -3   7      511.79      499.67      7.03 o
   3  -3   7     1201.42     1201.75     13.60 o
   4  -3   7       36.49       31.14      2.55 o
   5  -3   7      152.82      149.87      6.43 o
   6  -3   7      186.52      196.84      9.45 o
   7  -3   7        5.69       10.30      3.86 o
   8  -3   7       80.39       81.38      7.61 o
 -12  -2   7       46.21       36.89      6.41 o
 -11  -2   7      137.14      116.38     16.17 o
 -10  -2   7        6.15        7.33      4.02 o
  -9  -2   7      335.07      366.25     20.38 o
  -8  -2   7       15.27       16.33      3.29 o
  -7  -2   7        0.36        0.64      2.19 o
  -6  -2   7      901.09      898.47     11.59 o
  -5  -2   7     1732.21     1729.91     22.26 o
  -4  -2   7        2.22        1.80      1.24 o
  -3  -2   7      146.01      144.33      3.44 o
  -2  -2   7      703.40      652.24      7.79 o
  -1  -2   7      584.22      640.06      7.34 o
   0  -2   7        1.11        1.47      0.52 o
   1  -2   7      123.45      103.42      1.99 o
   2  -2   7     1860.20     1773.77     18.46 o
   3  -2   7      107.51      113.61      2.89 o
   4  -2   7      455.96      468.21     15.95 o
   5  -2   7      159.65      166.17      5.88 o
   6  -2   7      159.05      149.56     13.31 o
   7  -2   7       19.66       24.73      4.93 o
   8  -2   7      109.86      111.08     20.72 o
 -12  -1   7       21.03       12.88      5.27 o
 -11  -1   7        0.97       -4.35      4.72 o
 -10  -1   7       13.32       14.37      4.82 o
  -9  -1   7       63.17       56.10      5.81 o
  -8  -1   7       77.74       67.72      8.58 o
  -7  -1   7      802.09      828.91     16.05 o
  -6  -1   7     1778.81     1798.16     23.37 o
  -5  -1   7       34.88       28.85      1.26 o
  -4  -1   7       28.36       47.22      1.27 o
  -3  -1   7     6278.84     6128.01     71.08 o
  -2  -1   7      291.73      287.58      3.87 o
  -1  -1   7      124.42      118.00      1.99 o
   0  -1   7     2295.96     2316.00     25.67 o
   1  -1   7      598.30      574.13      6.86 o
   2  -1   7       20.64       18.51      1.01 o
   3  -1   7      144.24      143.26      3.00 o
   4  -1   7      414.05      410.18      9.48 o
   5  -1   7      694.42      668.66     17.46 o
   6  -1   7        8.51       12.34      3.10 o
   7  -1   7       78.33       72.31      5.45 o
   8  -1   7       47.93       50.72      6.47 o
 -12   0   7       25.95        8.17     13.98 o
 -11   0   7       63.11       59.99      8.76 o
 -10   0   7      193.39      190.38     10.05 o
  -9   0   7        1.15        2.58      7.24 o
  -8   0   7       50.48       47.15      4.14 o
  -7   0   7      418.40      424.71     10.16 o
  -6   0   7      940.92      961.16     13.24 o
  -5   0   7      118.94      114.24      3.40 o
  -4   0   7      689.73      696.49      9.56 o
  -3   0   7     1807.72     1804.07     19.32 o
  -2   0   7     1847.17     1827.75     19.56 o
  -1   0   7      287.65      320.95      3.93 o
   0   0   7      572.78      549.39      6.88 o
   1   0   7     1630.32     1711.50     18.48 o
   2   0   7       41.83       42.12      1.42 o
   3   0   7      898.08      911.63     12.29 o
   4   0   7      104.27      102.37      3.53 o
   5   0   7      245.40      243.50      6.90 o
   6   0   7        6.43       11.25      3.14 o
   7   0   7       77.89       89.62      7.62 o
   8   0   7       11.21       15.83      9.10 o
 -12   1   7        0.24       -5.90      9.94 o
 -11   1   7      249.87      262.19     12.75 o
 -10   1   7      191.35      190.99     13.81 o
  -9   1   7        0.13       -2.13      3.09 o
  -8   1   7      133.57      135.24      6.49 o
  -7   1   7     1101.92     1091.38     20.28 o
  -6   1   7       34.53       33.41      1.62 o
  -5   1   7       77.65       83.90      3.22 o
  -4   1   7      820.54      848.66     11.53 o
  -3   1   7      927.50      953.64     14.71 o
  -2   1   7       17.09       16.17      0.95 o
  -1   1   7     2450.80     2402.67     25.53 o
   0   1   7      952.11      956.24     13.04 o
   1   1   7      658.76      682.20      7.77 o
   2   1   7       71.98       66.20      1.85 o
   3   1   7      665.60      633.63     10.75 o
   4   1   7      212.21      203.27      5.03 o
   5   1   7        0.13        3.69      1.72 o
   6   1   7       93.79       86.62      5.86 o
   7   1   7       32.12       41.51      4.97 o
 -12   2   7       70.17       64.52     10.95 o
 -11   2   7      237.19      234.67     13.81 o
 -10   2   7      341.05      313.61     13.20 o
  -9   2   7        2.30        1.80      3.62 o
  -8   2   7      354.80      369.50     11.08 o
  -7   2   7      421.10      420.71      9.36 o
  -6   2   7       10.61       10.72      1.25 o
  -5   2   7      170.65      161.11      5.51 o
  -4   2   7      531.90      553.79      7.44 o
  -3   2   7       22.76       19.75      1.16 o
  -2   2   7      227.66      236.00      3.36 o
  -1   2   7     1083.56     1076.51     12.65 o
   0   2   7     1327.97     1376.50     16.84 o
   1   2   7        1.84        3.27      0.85 o
   2   2   7      289.28      296.20      4.66 o
   3   2   7       38.67       35.12      2.23 o
   4   2   7      106.85      106.13      4.85 o
   5   2   7      101.89      114.68      5.18 o
   6   2   7      132.64      153.87      6.26 o
   7   2   7        7.51       14.37      3.79 o
 -12   3   7      186.53      193.87     13.98 o
 -11   3   7       60.80       61.61      6.98 o
 -10   3   7      107.50       96.74      7.65 o
  -9   3   7        8.66        3.69      3.85 o
  -8   3   7      258.96      268.05      9.11 o
  -7   3   7        8.37        7.29      2.14 o
  -6   3   7       15.38       16.53      1.50 o
  -5   3   7      231.21      230.73      4.01 o
  -4   3   7      254.84      277.05      4.43 o
  -3   3   7      337.96      332.56      5.05 o
  -2   3   7     1161.88     1200.00     13.31 o
  -1   3   7      423.14      392.88      5.69 o
   0   3   7      290.04      281.83      4.24 o
   1   3   7      307.46      321.66      5.11 o
   2   3   7      354.45      393.62      6.60 o
   3   3   7       14.57       18.59      2.15 o
   4   3   7       17.80       20.19      2.76 o
   5   3   7      148.41      158.63      9.19 o
   6   3   7       21.12       21.13      3.23 o
   7   3   7        0.01       16.17      9.10 o
 -12   4   7       89.39       81.58     14.15 o
 -11   4   7      169.26      152.41     24.09 o
 -10   4   7       59.42       54.63      6.07 o
  -9   4   7       52.53       52.77      5.61 o
  -8   4   7      211.56      197.79      9.21 o
  -7   4   7       26.72       19.78      2.17 o
  -6   4   7      721.91      758.99     11.96 o
  -5   4   7       37.65       37.90      2.19 o
  -4   4   7       12.11        9.53      1.26 o
  -3   4   7      498.61      489.33      6.92 o
  -2   4   7      415.37      424.59      5.70 o
  -1   4   7      192.63      189.30      3.24 o
   0   4   7      107.15      103.60      3.22 o
   1   4   7      311.92      314.86      5.49 o
   2   4   7      440.69      437.76     11.29 o
   3   4   7        0.14        0.10      2.30 o
   4   4   7      202.09      185.39     10.45 o
   5   4   7      190.43      202.01      7.34 o
   6   4   7       20.95       22.17      3.65 o
 -11   5   7       17.80        9.27      5.06 o
 -10   5   7        5.63        1.88      4.88 o
  -9   5   7      162.22      172.28      8.89 o
  -8   5   7       46.63       47.49      5.02 o
  -7   5   7      105.90      102.80      4.14 o
  -6   5   7      362.12      377.35      7.46 o
  -5   5   7      425.57      443.23      7.54 o
  -4   5   7      182.71      188.34      3.92 o
  -3   5   7      467.37      440.32      7.37 o
  -2   5   7       82.37       75.31      3.90 o
  -1   5   7        0.45        0.85      2.34 o
   0   5   7      471.56      442.01     14.65 o
   1   5   7       75.13       71.77      4.99 o
   2   5   7        5.03        4.60      2.74 o
   3   5   7       18.80       16.97      8.25 o
   4   5   7      149.53      128.82      6.46 o
   5   5   7       34.70       28.37      3.91 o
 -11   6   7       27.34       32.34      7.07 o
 -10   6   7       56.64       69.40      8.09 o
  -9   6   7       25.53       23.92      5.73 o
  -8   6   7       26.04       31.33      6.06 o
  -7   6   7      202.81      208.36      8.46 o
  -6   6   7      197.27      214.21     14.84 o
  -5   6   7      339.66      338.58      9.19 o
  -4   6   7      624.12      613.12     12.31 o
  -3   6   7      106.05      113.28      7.84 o
  -2   6   7       49.06       47.97      3.46 o
  -1   6   7      167.66      204.49     12.13 o
   0   6   7      512.18      487.83     14.75 o
   1   6   7      187.93      170.02      7.91 o
   2   6   7       73.45       64.02      5.46 o
   3   6   7      251.77      256.05     21.90 o
   4   6   7      130.13      129.22     13.38 o
   5   6   7        4.14        0.56      5.59 o
 -11   7   7       66.75       66.03      9.10 o
 -10   7   7       24.15       47.16      7.41 o
  -9   7   7        6.69        6.40      5.05 o
  -8   7   7      112.02      113.19      9.43 o
  -7   7   7      185.83      219.94     23.58 o
  -6   7   7      110.14      107.73     14.82 o
  -5   7   7       17.19       16.84      4.72 o
  -4   7   7       30.89       37.06      5.73 o
  -3   7   7       70.09       61.65      6.74 o
  -2   7   7        2.21        5.11      3.71 o
  -1   7   7      533.78      485.87     14.85 o
   0   7   7       61.72       64.05      7.92 o
   1   7   7        6.39        4.77      3.07 o
   2   7   7      127.47      163.66      8.43 o
   3   7   7      156.81      148.79     10.78 o
   4   7   7       54.10       53.84      8.27 o
 -10   8   7       15.37       19.54      6.06 o
  -9   8   7       49.74       54.58      7.75 o
  -8   8   7      102.57      118.25     10.44 o
  -7   8   7       46.74       56.60      7.41 o
  -6   8   7       42.95       35.71      6.06 o
  -5   8   7      203.18      216.96     12.46 o
  -4   8   7        2.02        2.70      4.04 o
  -3   8   7        1.73        3.86      3.31 o
  -2   8   7      123.20      116.55     18.53 o
  -1   8   7      267.74      274.56     15.50 o
   0   8   7       66.62       60.79      6.57 o
   1   8   7       17.79       19.51      4.27 o
   2   8   7      122.18      123.20      7.91 o
   3   8   7       79.10       71.40     10.78 o
 -10   9   7        0.22        4.38      5.73 o
  -9   9   7       49.28       46.49      7.41 o
  -8   9   7       34.48       32.68      6.74 o
  -7   9   7        0.12        0.67      4.38 o
  -6   9   7        4.43       10.44      5.05 o
  -5   9   7      131.07      145.87     11.45 o
  -4   9   7        7.39        6.74      4.72 o
  -3   9   7        9.25        6.11      4.72 o
  -2   9   7      211.38      212.50      9.28 o
  -1   9   7      112.18      124.31     11.45 o
   0   9   7        2.46        4.04      5.05 o
   1   9   7       96.24      106.62      7.58 o
   2   9   7       62.69       69.05      6.66 o
  -9  10   7       49.37       51.21      8.42 o
  -8  10   7        1.53       -4.72      4.72 o
  -7  10   7       54.53       43.46      7.41 o
  -6  10   7      245.07      248.96     14.49 o
  -5  10   7        5.77        9.10      5.39 o
  -4  10   7        4.41        6.74      5.05 o
  -3  10   7       37.63       45.53      6.40 o
  -2  10   7       97.09      111.78      7.50 o
  -1  10   7        2.00       11.45      6.06 o
   0  10   7        7.13       13.76      4.36 o
   1  10   7       44.15       45.80      7.07 o
  -8  11   7        0.06        4.04      5.73 o
  -7  11   7      176.42      177.54     12.80 o
  -6  11   7      218.58      217.63     14.82 o
  -5  11   7       30.37       34.03      7.07 o
  -4  11   7       49.62       47.50      7.75 o
  -3  11   7      126.91      131.05     11.45 o
  -2  11   7       41.13       45.39      5.70 o
  -1  11   7        4.76        5.64      4.16 o
   0  11   7       33.04       34.42      5.42 o
  -6  12   7       98.90      115.22     11.45 o
  -5  12   7        0.25        4.04      5.73 o
  -4  12   7       40.16       37.06      7.75 o
  -3  12   7       73.95       73.11      9.77 o
  -2  12   7        5.72       12.29      4.64 o
  -2 -17   8       15.74        6.06      8.76 o
  -1 -17   8       14.50        6.40     10.11 o
   0 -17   8       27.47       24.59     10.44 o
   1 -17   8       37.20       19.20      9.77 o
   2 -17   8        2.94       -8.09      8.09 o
  -4 -16   8       28.07       32.56      5.73 o
  -3 -16   8       19.76       16.84      9.43 o
  -2 -16   8        0.55       -0.34      8.09 o
  -1 -16   8      150.08      135.43     14.82 o
   0 -16   8       10.93       19.20      9.77 o
   1 -16   8        1.09       -5.05      7.41 o
   2 -16   8        2.49       -5.39      7.07 o
   3 -16   8       20.94        3.71      7.75 o
   4 -16   8        5.10       -7.07      7.07 o
  -5 -15   8       29.44       29.22      9.77 o
  -4 -15   8       46.36       43.38      6.40 o
  -3 -15   8        7.75       13.22      4.33 o
  -2 -15   8       12.23       -0.67      7.75 o
  -1 -15   8       31.76       29.31      9.43 o
   0 -15   8        0.72       -6.06      7.07 o
   1 -15   8       35.02       40.43      9.10 o
   2 -15   8       78.81       58.62     10.11 o
   3 -15   8       11.75       15.50      7.75 o
   4 -15   8       23.40       12.80      7.41 o
   5 -15   8        5.47       -3.37      6.74 o
  -6 -14   8       66.65       64.66      6.80 o
  -5 -14   8       59.84       71.48      6.64 o
  -4 -14   8       43.01       34.90      5.05 o
  -3 -14   8        4.34        8.88      3.81 o
  -2 -14   8      112.25      101.07     12.13 o
  -1 -14   8       13.36        3.37      7.41 o
   0 -14   8       51.22       52.55     10.11 o
   1 -14   8       57.25       51.54      9.10 o
   2 -14   8      157.30      138.12     12.80 o
   3 -14   8        4.39       -4.38      5.73 o
   4 -14   8       17.59       11.45      7.07 o
   5 -14   8       51.78       54.58      9.43 o
   6 -14   8        0.81       -5.39      6.06 o
  -7 -13   8       47.85       58.18      5.52 o
  -6 -13   8       79.77       70.75      6.43 o
  -5 -13   8       73.12       69.47      5.86 o
  -4 -13   8       31.59       37.40      4.04 o
  -3 -13   8       67.48       70.17      6.85 o
  -2 -13   8      148.26      150.69     14.59 o
  -1 -13   8       59.12       53.96      5.75 o
   0 -13   8       55.90       55.11      5.66 o
   1 -13   8      161.28      163.53      8.78 o
   2 -13   8       19.23       12.45      6.06 o
   3 -13   8       67.58       65.77      4.10 o
   4 -13   8       74.67       84.17      5.64 o
   5 -13   8       29.88       33.99      4.27 o
   6 -13   8        1.09        2.78      4.79 o
   7 -13   8       36.72       39.16      5.22 o
  -8 -12   8        2.72        5.25      4.74 o
  -7 -12   8       80.52       99.27      7.91 o
  -6 -12   8       38.53       43.58      6.54 o
  -5 -12   8       15.93       13.18      3.42 o
  -4 -12   8       90.51       95.34      5.50 o
  -3 -12   8      171.65      176.01      7.98 o
  -2 -12   8      370.86      360.05     10.10 o
  -1 -12   8        2.64       -0.35      2.93 o
   0 -12   8      309.04      297.88      7.49 o
   1 -12   8      196.21      186.94      6.99 o
   2 -12   8       27.53       27.11      3.27 o
   3 -12   8      100.61       95.93      5.06 o
   4 -12   8      161.37      170.01     11.78 o
   5 -12   8       29.32       18.73      3.76 o
   6 -12   8       66.18       72.05      5.73 o
   7 -12   8        1.80        0.60      5.22 o
  -8 -11   8       73.73       67.09      7.92 o
  -7 -11   8       40.36       44.53      4.57 o
  -6 -11   8        0.24       -1.26      2.76 o
  -5 -11   8      136.58      143.02      6.37 o
  -4 -11   8      138.21      135.70      6.04 o
  -3 -11   8      456.86      478.73     15.80 o
  -2 -11   8      136.01      144.65      4.24 o
  -1 -11   8        3.20        0.80      1.16 o
   0 -11   8        3.37        3.28      1.15 o
   1 -11   8      291.58      271.55      7.09 o
   2 -11   8      183.97      179.62      6.74 o
   3 -11   8       36.29       40.90      3.75 o
   4 -11   8       49.81       46.68      4.15 o
   5 -11   8       10.71       14.60      3.92 o
   6 -11   8       50.31       60.73      5.25 o
   7 -11   8       66.14       78.96      6.17 o
   8 -11   8       25.84       43.80      9.43 o
  -9 -10   8        0.84       -4.33      4.33 o
  -8 -10   8       85.69       83.54      7.58 o
  -7 -10   8       45.92       44.46      5.08 o
  -6 -10   8       66.35       69.04      8.34 o
  -5 -10   8      437.09      461.83     13.65 o
  -4 -10   8      221.96      221.05      8.75 o
  -3 -10   8       50.55       46.52      2.30 o
  -2 -10   8       49.14       52.30      2.08 o
  -1 -10   8      725.13      742.90      9.32 o
   0 -10   8      192.64      189.37      3.67 o
   1 -10   8      317.71      319.54      6.12 o
   2 -10   8       19.01       21.61      2.19 o
   3 -10   8       83.98       90.80      4.92 o
   4 -10   8        3.07        0.60      2.36 o
   5 -10   8      235.82      239.92      8.89 o
   6 -10   8       87.71       96.91      6.20 o
   7 -10   8       20.75       21.19      4.16 o
   8 -10   8        9.72        5.10      6.23 o
  -9  -9   8       51.84       42.37      6.74 o
  -8  -9   8      112.32      102.46      7.98 o
  -7  -9   8        4.42        2.64      2.69 o
  -6  -9   8      100.19      110.77      5.54 o
  -5  -9   8      313.57      317.82     10.16 o
  -4  -9   8      369.66      369.04      8.99 o
  -3  -9   8      318.59      323.40      6.50 o
  -2  -9   8      446.06      444.13      6.51 o
  -1  -9   8       65.83       62.03      1.81 o
   0  -9   8      255.71      254.56      4.31 o
   1  -9   8      269.97      286.55      5.10 o
   2  -9   8      140.56      148.06      4.79 o
   3  -9   8       11.90        6.67      2.26 o
   4  -9   8       62.46       55.73      4.27 o
   5  -9   8      170.51      163.99      6.96 o
   6  -9   8       86.21       81.76      8.04 o
   7  -9   8        7.02        5.72      3.51 o
   8  -9   8       21.45       13.86      5.56 o
 -10  -8   8       26.41       15.99      5.59 o
  -9  -8   8      189.81      193.39     20.38 o
  -8  -8   8       70.89       72.66      6.61 o
  -7  -8   8       46.59       51.79      5.70 o
  -6  -8   8      301.10      321.36      8.40 o
  -5  -8   8      231.92      228.27      6.60 o
  -4  -8   8       84.00       80.32      4.21 o
  -3  -8   8      566.38      605.18      9.04 o
  -2  -8   8      731.00      755.55      9.86 o
  -1  -8   8      356.51      369.87      5.11 o
   0  -8   8      535.72      579.91      7.99 o
   1  -8   8      599.87      615.47      9.07 o
   2  -8   8      208.39      207.15      5.66 o
   3  -8   8       21.97       22.75      1.95 o
   4  -8   8      583.61      581.98     13.22 o
   5  -8   8       73.48       75.70      7.28 o
   6  -8   8        0.08       -1.21      2.82 o
   7  -8   8       51.86       50.78      5.15 o
   8  -8   8       77.17       90.64      8.15 o
 -10  -7   8       26.50       39.31     10.78 o
  -9  -7   8      134.07      134.39      9.03 o
  -8  -7   8      115.90       97.36     12.46 o
  -7  -7   8      198.52      193.54      8.78 o
  -6  -7   8      192.99      184.80      5.98 o
  -5  -7   8      521.50      536.60     11.43 o
  -4  -7   8      431.22      439.59      6.41 o
  -3  -7   8     1142.71     1159.97     15.64 o
  -2  -7   8      396.42      396.17      5.66 o
  -1  -7   8      309.40      304.30      4.28 o
   0  -7   8      941.70      889.64     10.60 o
   1  -7   8     1396.61     1436.88     19.13 o
   2  -7   8       17.80       17.46      1.57 o
   3  -7   8       51.86       50.23      2.86 o
   4  -7   8       28.69       24.78      3.23 o
   5  -7   8      106.07       92.24      5.50 o
   6  -7   8       57.82       49.92      4.61 o
   7  -7   8       76.45       67.79      5.58 o
   8  -7   8       69.59       79.43     15.16 o
 -11  -6   8       51.95       43.76     13.48 o
 -10  -6   8       52.22       46.77      6.74 o
  -9  -6   8        5.91       -4.08      6.40 o
  -8  -6   8      135.63      131.05     22.40 o
  -7  -6   8       11.74        7.94      3.10 o
  -6  -6   8      641.37      648.28     13.45 o
  -5  -6   8       79.55       74.48      5.55 o
  -4  -6   8      248.44      265.02      4.21 o
  -3  -6   8      544.07      526.89      7.77 o
  -2  -6   8      176.39      188.07      3.93 o
  -1  -6   8     1183.58     1190.55     13.77 o
   0  -6   8     3411.65     3491.46     38.38 o
   1  -6   8      782.74      764.40     10.81 o
   2  -6   8       23.34       19.94      1.63 o
   3  -6   8      830.09      809.20     14.55 o
   4  -6   8      332.74      336.93     10.18 o
   5  -6   8      142.94      144.70      6.48 o
   6  -6   8       94.32       88.84      5.87 o
   7  -6   8      132.97      145.97      8.73 o
   8  -6   8        1.43       10.12      4.42 o
 -11  -5   8       42.88       40.55      6.53 o
 -10  -5   8       64.69       69.13      7.19 o
  -9  -5   8        6.95       -1.65      3.67 o
  -8  -5   8      711.14      750.24     25.77 o
  -7  -5   8       33.50       24.81      3.42 o
  -6  -5   8      159.37      160.55      5.30 o
  -5  -5   8      296.57      293.14      5.16 o
  -4  -5   8      925.61      891.67     12.27 o
  -3  -5   8      316.27      315.55      5.80 o
  -2  -5   8      166.33      169.28      2.80 o
  -1  -5   8     1050.91     1052.95     12.22 o
   0  -5   8     2396.14     2299.23     25.63 o
   1  -5   8      122.61      147.97      2.88 o
   2  -5   8      132.61      127.12      3.00 o
   3  -5   8      756.62      753.60     13.74 o
   4  -5   8      505.53      494.79     18.24 o
   5  -5   8       44.78       41.79      3.96 o
   6  -5   8      122.36      112.20      6.48 o
   7  -5   8      120.95      102.73      7.91 o
   8  -5   8        2.09        6.21      4.29 o
 -11  -4   8       65.68       46.40      6.67 o
 -10  -4   8        2.15       -0.86      4.72 o
  -9  -4   8      104.52      108.03      7.73 o
  -8  -4   8       45.77       49.24      5.29 o
  -7  -4   8      148.29      167.31      8.70 o
  -6  -4   8      546.89      522.73     13.53 o
  -5  -4   8      558.30      578.83      9.59 o
  -4  -4   8      153.98      157.18      3.87 o
  -3  -4   8      367.78      396.77      7.25 o
  -2  -4   8      667.33      650.83      8.23 o
  -1  -4   8      443.02      380.55      4.97 o
   0  -4   8      181.04      167.19      2.70 o
   1  -4   8      225.01      245.92      3.89 o
   2  -4   8      655.61      632.89      8.69 o
   3  -4   8      608.33      606.05     11.46 o
   4  -4   8        0.03       -0.34      1.76 o
   5  -4   8       64.29       62.68      4.84 o
   6  -4   8      280.17      293.34     11.77 o
   7  -4   8        0.22       -0.67      3.48 o
   8  -4   8       27.25       29.51     13.48 o
 -11  -3   8      124.01      126.28      9.22 o
 -10  -3   8        0.94        3.50      3.95 o
  -9  -3   8      327.92      320.70     12.96 o
  -8  -3   8        8.76        3.42      3.28 o
  -7  -3   8       54.09       55.92      4.77 o
  -6  -3   8     1697.57     1698.66     36.27 o
  -5  -3   8     1285.33     1256.17     20.66 o
  -4  -3   8      649.24      673.84     11.93 o
  -3  -3   8      397.09      409.12      7.49 o
  -2  -3   8      458.55      413.48      6.03 o
  -1  -3   8      562.47      535.30      7.57 o
   0  -3   8      139.87      147.06      2.52 o
   1  -3   8      526.52      518.78      7.05 o
   2  -3   8     1440.18     1413.01     16.43 o
   3  -3   8      155.98      158.63      4.50 o
   4  -3   8      267.44      268.83      7.57 o
   5  -3   8       40.01       39.98      4.66 o
   6  -3   8      324.42      321.78     10.82 o
   7  -3   8        1.02        5.05      3.92 o
   8  -3   8       55.83       49.58      6.47 o
 -12  -2   8       73.09       59.26      7.54 o
 -11  -2   8       64.87       52.40      6.67 o
 -10  -2   8       89.41       82.27     18.53 o
  -9  -2   8      228.00      234.78     10.59 o
  -8  -2   8        0.86       -2.21      6.91 o
  -7  -2   8      559.69      551.16     14.38 o
  -6  -2   8     2016.95     1990.63     34.72 o
  -5  -2   8      321.33      286.56      6.41 o
  -4  -2   8      178.37      172.62      4.58 o
  -3  -2   8       60.92       67.25      2.42 o
  -2  -2   8     1087.91     1115.74     15.58 o
  -1  -2   8        2.51        1.87      0.55 o
   0  -2   8     1358.72     1399.21     15.96 o
   1  -2   8      297.44      256.33      3.87 o
   2  -2   8      502.34      509.55      6.19 o
   3  -2   8        4.28        1.21      1.10 o
   4  -2   8      505.70      472.14      9.99 o
   5  -2   8      476.91      482.18     18.24 o
   6  -2   8        4.74        7.20      3.72 o
   7  -2   8        3.34        3.34      4.11 o
   8  -2   8       24.81       34.70      9.43 o
 -12  -1   8       15.80       11.34      5.73 o
 -11  -1   8       18.29       15.85      5.39 o
 -10  -1   8      258.86      245.59     11.59 o
  -9  -1   8      464.31      472.74     21.90 o
  -8  -1   8      204.83      202.58     13.81 o
  -7  -1   8     1117.77     1121.50     25.38 o
  -6  -1   8      985.67     1011.91     18.61 o
  -5  -1   8      249.22      253.65      4.25 o
  -4  -1   8     1169.86     1186.57     18.86 o
  -3  -1   8     4162.79     4234.38     46.28 o
  -2  -1   8       23.56       24.95      1.12 o
  -1  -1   8       31.03       33.84      1.29 o
   0  -1   8      537.70      537.63      6.81 o
   1  -1   8     1170.65     1202.08     14.11 o
   2  -1   8        4.72        4.88      0.90 o
   3  -1   8      617.37      612.50     10.41 o
   4  -1   8        3.27        3.00      1.48 o
   5  -1   8      383.11      384.15     10.58 o
   6  -1   8        0.69        4.41      2.84 o
   7  -1   8       71.48       79.21     12.13 o
 -12   0   8        2.21        0.58      9.43 o
 -11   0   8      239.86      264.01     19.71 o
 -10   0   8      346.21      346.51     14.08 o
  -9   0   8      496.09      487.55     16.56 o
  -8   0   8      164.71      162.68      8.29 o
  -7   0   8      132.51      136.20      6.37 o
  -6   0   8      410.99      420.84      7.51 o
  -5   0   8       44.02       40.97      1.57 o
  -4   0   8      335.55      299.67      5.42 o
  -3   0   8     2131.00     2195.39     24.48 o
  -2   0   8      399.39      437.69      7.11 o
  -1   0   8     1130.75     1164.84     12.83 o
   0   0   8      562.28      505.65      7.00 o
   1   0   8      276.69      289.26      4.21 o
   2   0   8       18.06       20.42      1.23 o
   3   0   8      313.95      320.30      6.44 o
   4   0   8      134.77      141.90      4.24 o
   5   0   8       25.57       25.95      3.63 o
   6   0   8       39.87       47.86      4.81 o
   7   0   8       16.00       32.91      4.44 o
 -12   1   8       20.97       21.04      6.40 o
 -11   1   8       96.35       89.96      7.96 o
 -10   1   8      304.88      313.73     27.12 o
  -9   1   8       80.26       73.18      7.41 o
  -8   1   8       14.77       15.36      3.67 o
  -7   1   8       85.76       87.23      7.47 o
  -6   1   8       54.82       53.44      2.35 o
  -5   1   8      123.19      121.96      2.84 o
  -4   1   8      451.21      464.86      7.72 o
  -3   1   8       24.77       18.49      1.01 o
  -2   1   8      629.19      616.84      7.24 o
  -1   1   8      752.05      715.92      8.79 o
   0   1   8      625.00      646.87      8.68 o
   1   1   8        0.50        0.74      0.89 o
   2   1   8      505.68      497.26      6.59 o
   3   1   8       75.33       68.02      2.96 o
   4   1   8        0.69        0.47      1.54 o
   5   1   8      208.36      191.20      9.68 o
   6   1   8      248.16      240.10     10.27 o
   7   1   8       16.44       40.43     10.11 o
 -12   2   8       61.39       61.10     11.96 o
 -11   2   8       14.03       10.29     12.30 o
 -10   2   8        9.88        2.55      5.22 o
  -9   2   8       16.77       17.41      8.59 o
  -8   2   8       95.60       95.76      6.36 o
  -7   2   8      146.41      150.38      6.48 o
  -6   2   8       35.78       29.66      1.85 o
  -5   2   8        5.58        5.72      1.19 o
  -4   2   8      289.73      277.31      4.97 o
  -3   2   8      130.12      125.43      2.64 o
  -2   2   8      791.56      807.49      9.77 o
  -1   2   8     1431.64     1471.36     17.89 o
   0   2   8      351.27      357.82      5.27 o
   1   2   8       87.04       89.32      2.50 o
   2   2   8      218.39      219.01      3.98 o
   3   2   8       40.88       40.99      2.47 o
   4   2   8       42.10       48.23      3.51 o
   5   2   8      202.36      202.15      9.82 o
   6   2   8       95.38       84.35      7.91 o
 -12   3   8       25.60       28.48      6.37 o
 -11   3   8       19.62        7.00      8.76 o
 -10   3   8       83.93       81.50      7.04 o
  -9   3   8      189.57      184.83     13.48 o
  -8   3   8      106.46      105.74      6.88 o
  -7   3   8       17.56       15.52      2.92 o
  -6   3   8        9.89        9.95      1.53 o
  -5   3   8      167.11      165.15      3.63 o
  -4   3   8      367.82      379.26      6.18 o
  -3   3   8      845.20      845.68     10.95 o
  -2   3   8      357.77      381.92      5.36 o
  -1   3   8      324.99      321.26      5.34 o
   0   3   8        0.28       -0.89      0.93 o
   1   3   8      713.10      703.95     10.45 o
   2   3   8      231.20      225.53      5.74 o
   3   3   8        5.29        3.27      2.11 o
   4   3   8      110.80      107.55      6.86 o
   5   3   8      237.78      244.27     12.01 o
   6   3   8        5.60       13.25      7.01 o
 -11   4   8        0.02       -3.95      3.95 o
 -10   4   8      466.61      451.56     16.10 o
  -9   4   8      133.58      130.54     12.30 o
  -8   4   8      107.43       99.28      9.77 o
  -7   4   8      416.52      406.08     11.33 o
  -6   4   8      476.53      486.18      8.43 o
  -5   4   8      187.15      183.69      4.37 o
  -4   4   8       75.81       73.45      2.71 o
  -3   4   8      187.54      174.56      3.62 o
  -2   4   8      109.03      107.86      2.97 o
  -1   4   8        0.88        0.96      1.42 o
   0   4   8      277.29      252.54      6.52 o
   1   4   8      184.05      212.96      6.99 o
   2   4   8      330.12      317.47      9.81 o
   3   4   8       32.80       35.21      3.20 o
   4   4   8       90.74       86.30      5.30 o
   5   4   8       95.36      105.71      6.23 o
 -11   5   8        0.58       -3.03      4.72 o
 -10   5   8      110.94       92.31      9.43 o
  -9   5   8      134.29      153.28     11.45 o
  -8   5   8       42.54       45.14      6.40 o
  -7   5   8      198.54      225.25      9.78 o
  -6   5   8      300.36      308.13      8.65 o
  -5   5   8      496.00      491.18     12.04 o
  -4   5   8      123.16      130.42      6.04 o
  -3   5   8       85.25       75.71      4.42 o
  -2   5   8      205.02      181.53      6.23 o
  -1   5   8      215.03      238.36      8.80 o
   0   5   8      393.53      364.86     20.89 o
   1   5   8       48.97       51.21      6.57 o
   2   5   8        2.43        5.59      2.91 o
   3   5   8       17.44       23.11      3.23 o
   4   5   8       79.54       91.26      5.73 o
   5   5   8        1.01       -0.02      2.93 o
 -11   6   8       29.84       39.42      7.75 o
 -10   6   8       41.64       42.78      7.41 o
  -9   6   8       31.30       32.00      6.40 o
  -8   6   8      224.44      213.59     12.80 o
  -7   6   8      148.60      162.99      8.25 o
  -6   6   8       16.04       12.25      9.43 o
  -5   6   8       50.84       59.32      3.94 o
  -4   6   8      182.34      213.91      8.09 o
  -3   6   8        3.47        2.02      4.04 o
  -2   6   8       84.46       80.54      7.41 o
  -1   6   8      525.84      520.10     15.83 o
   0   6   8      122.71      138.73      7.24 o
   1   6   8        5.06        5.10      4.04 o
   2   6   8      218.36      225.31      9.87 o
   3   6   8      145.37      129.20      6.48 o
   4   6   8      124.32      141.69     11.32 o
 -11   7   8       73.44       59.97      8.42 o
 -10   7   8       26.49       41.77      7.75 o
  -9   7   8       11.02       11.12      5.39 o
  -8   7   8       94.44       80.18      8.76 o
  -7   7   8       24.64       31.67      6.06 o
  -6   7   8       22.42       15.83      5.39 o
  -5   7   8      721.29      670.41     26.28 o
  -4   7   8      303.27      293.09     14.82 o
  -3   7   8       51.91       67.71      7.75 o
  -2   7   8       81.98       78.54      5.59 o
  -1   7   8      266.38      268.02     10.34 o
   0   7   8       12.65       15.57      3.69 o
   1   7   8       26.96       18.31      4.03 o
   2   7   8      178.15      173.73     10.44 o
   3   7   8       52.70       51.70      5.75 o
 -10   8   8        0.94       -0.34      5.39 o
  -9   8   8       78.00       74.79      8.76 o
  -8   8   8       73.22       70.07      8.42 o
  -7   8   8       35.71       45.14      7.07 o
  -6   8   8      320.28      307.92     16.51 o
  -5   8   8      804.53      880.97     33.35 o
  -4   8   8      210.38      216.28     12.80 o
  -3   8   8        6.04        7.07      4.72 o
  -2   8   8      273.90      295.40     11.06 o
  -1   8   8      121.09      137.04     19.54 o
   0   8   8        0.90       -0.67      4.55 o
   1   8   8       37.70       35.98     10.11 o
   2   8   8       44.12       39.44      8.76 o
  -9   9   8      108.86       96.35     10.11 o
  -8   9   8       49.90       56.60      8.09 o
  -7   9   8        3.42       10.11      5.39 o
  -6   9   8       38.87       32.68      6.74 o
  -5   9   8      397.10      401.57     19.54 o
  -4   9   8       58.54       67.38      8.09 o
  -3   9   8       17.74       17.18      5.39 o
  -2   9   8      181.32      181.11     11.45 o
  -1   9   8      104.78      101.05      7.13 o
   0   9   8        1.73        4.35      9.60 o
   1   9   8       63.66       65.11     13.98 o
  -8  10   8       41.69       41.44      8.09 o
  -7  10   8       37.72       44.13      8.09 o
  -6  10   8       51.79       51.88      8.09 o
  -5  10   8        1.74        5.39      5.73 o
  -4  10   8        0.40       -2.36      4.72 o
  -3  10   8       93.45       88.60      9.43 o
  -2  10   8       93.48       91.30      9.77 o
  -1  10   8        0.18        2.85     10.11 o
   0  10   8       16.52       37.73      8.09 o
  -7  11   8       52.15       55.59      8.76 o
  -6  11   8       75.42       82.20      9.77 o
  -5  11   8        0.83        2.70      5.39 o
  -4  11   8       45.65       46.49      8.09 o
  -3  11   8       73.37       81.19      9.77 o
  -2  11   8       11.68       15.16      6.06 o
  -2 -17   9        6.65       14.82      9.43 o
  -1 -17   9       15.61        1.68      9.43 o
   0 -17   9        8.90       -1.68      9.10 o
   1 -17   9        9.26       -3.37      9.43 o
   2 -17   9        1.92       -2.70      8.42 o
  -4 -16   9       31.86       29.31      9.77 o
  -3 -16   9        0.10       -7.41      7.41 o
  -2 -16   9       11.34        3.71      8.42 o
  -1 -16   9       71.91       79.17     12.13 o
   0 -16   9        2.03       -3.37      8.42 o
   1 -16   9       12.42        3.71      8.76 o
   2 -16   9        7.94       -7.07      7.07 o
   3 -16   9        2.76       -2.02      7.41 o
   4 -16   9        0.96       -7.41      7.41 o
  -5 -15   9       37.26       38.86      5.58 o
  -4 -15   9        0.13       -1.28      3.92 o
  -3 -15   9       23.27       24.59      9.10 o
  -2 -15   9       93.31       84.90     11.79 o
  -1 -15   9       12.02       -7.07      7.07 o
   0 -15   9       48.61       40.43      9.77 o
   1 -15   9        8.93       -2.70      7.75 o
   2 -15   9       97.10       79.17     10.78 o
   3 -15   9        0.71       -5.05      6.40 o
   4 -15   9       19.80       16.84      8.42 o
   5 -15   9       10.36       -2.36      6.74 o
  -6 -14   9       30.22       37.16      5.50 o
  -5 -14   9       56.43       65.27     11.12 o
  -4 -14   9       12.53       14.86      7.75 o
  -3 -14   9       75.14       76.03      7.10 o
  -2 -14   9      134.73      140.20      8.91 o
  -1 -14   9        0.59        2.90      3.92 o
   0 -14   9       51.21       52.75     13.14 o
   1 -14   9      164.13      170.79     15.67 o
   2 -14   9       57.32       51.75      5.80 o
   3 -14   9       28.76       31.13      4.06 o
   4 -14   9        7.69        7.55      5.59 o
   5 -14   9       18.49       26.92      4.40 o
   6 -14   9        2.42        2.49      4.69 o
  -7 -13   9       66.99       57.11      6.74 o
  -6 -13   9       95.29       96.54      6.14 o
  -5 -13   9        0.05       -1.75      2.82 o
  -4 -13   9       59.88       66.88      4.90 o
  -3 -13   9      317.67      348.62     20.18 o
  -2 -13   9       50.26       58.73      9.10 o
  -1 -13   9       73.72       65.37      7.24 o
   0 -13   9      105.67      104.86     12.63 o
   1 -13   9      218.53      206.72     11.62 o
   2 -13   9       86.20       70.41      4.97 o
   3 -13   9        4.13        9.24      3.17 o
   4 -13   9       56.34       69.07      5.43 o
   5 -13   9        7.68        7.89      3.49 o
   6 -13   9       33.15       31.31      4.68 o
  -8 -12   9       10.67        7.32      8.59 o
  -7 -12   9       23.82       31.16      5.58 o
  -6 -12   9       65.30       65.88      5.03 o
  -5 -12   9        2.22       -0.70      2.85 o
  -4 -12   9      138.04      154.77      6.74 o
  -3 -12   9      260.86      270.17     11.04 o
  -2 -12   9      132.24      132.73      8.33 o
  -1 -12   9      110.13      113.56      7.61 o
   0 -12   9       75.98       91.29      4.33 o
   1 -12   9      186.36      164.97      8.05 o
   2 -12   9       41.90       42.76      3.91 o
   3 -12   9      456.83      456.88     27.12 o
   4 -12   9        6.22        8.01      3.23 o
   5 -12   9       18.73       18.09      6.49 o
   6 -12   9       18.43       17.75      4.09 o
   7 -12   9       16.93       16.37      5.94 o
  -8 -11   9       58.15       58.53      6.61 o
  -7 -11   9       34.30       35.81      5.41 o
  -6 -11   9       37.29       41.40      4.29 o
  -5 -11   9       63.14       60.83      4.50 o
  -4 -11   9      106.54      102.07      5.34 o
  -3 -11   9       30.09       30.12      4.24 o
  -2 -11   9       91.61       92.18      4.07 o
  -1 -11   9        5.69        3.66      2.04 o
   0 -11   9      209.19      210.63      6.05 o
   1 -11   9      198.41      189.58      5.75 o
   2 -11   9      110.17      116.02      5.84 o
   3 -11   9       33.58       32.09      4.64 o
   4 -11   9      156.16      147.12      6.79 o
   5 -11   9      171.06      171.40      7.55 o
   6 -11   9      108.62      121.12      7.15 o
   7 -11   9        1.65        1.97      5.15 o
  -9 -10   9       42.43       45.99      6.39 o
  -8 -10   9       64.50       64.79      6.79 o
  -7 -10   9        0.51       -1.08      3.42 o
  -6 -10   9       48.56       47.72      4.16 o
  -5 -10   9      234.30      239.51      7.20 o
  -4 -10   9      283.45      290.37      7.88 o
  -3 -10   9      152.40      153.88      5.38 o
  -2 -10   9      453.47      486.17     10.55 o
  -1 -10   9      202.38      210.16      5.10 o
   0 -10   9       34.41       31.07      2.09 o
   1 -10   9      188.86      188.15      5.61 o
   2 -10   9      595.21      605.33     12.89 o
   3 -10   9       81.27       85.05      6.28 o
   4 -10   9       34.36       36.98      3.94 o
   5 -10   9      131.06      123.41      9.82 o
   6 -10   9      110.92      108.02      6.80 o
   7 -10   9        6.70       12.61      4.06 o
  -9  -9   9       80.68       96.15      9.43 o
  -8  -9   9       60.80       44.75      5.58 o
  -7  -9   9       51.76       59.63      5.73 o
  -6  -9   9      135.63      137.66      5.54 o
  -5  -9   9      330.09      355.47      9.03 o
  -4  -9   9       18.63       17.31      2.66 o
  -3  -9   9       93.86       97.99      4.14 o
  -2  -9   9      611.96      602.39      9.48 o
  -1  -9   9      418.18      416.68      7.21 o
   0  -9   9      118.76      115.22      3.52 o
   1  -9   9      324.95      336.45      6.92 o
   2  -9   9      175.07      168.60      5.29 o
   3  -9   9       99.95       87.02      5.01 o
   4  -9   9      122.97      115.36      8.30 o
   5  -9   9      107.45      122.20      6.60 o
   6  -9   9       27.19       26.06      4.42 o
   7  -9   9        9.69        7.98      4.42 o
 -10  -8   9       71.32       59.62     16.00 o
  -9  -8   9      217.00      208.25     14.32 o
  -8  -8   9        2.06        5.12      3.92 o
  -7  -8   9      200.43      214.27      8.23 o
  -6  -8   9      122.30      115.24      6.99 o
  -5  -8   9       70.21       73.22      3.89 o
  -4  -8   9       52.25       54.35      3.31 o
  -3  -8   9      798.48      807.44     17.36 o
  -2  -8   9      235.60      237.05      4.23 o
  -1  -8   9        0.19       -0.70      0.70 o
   0  -8   9      317.64      323.21      6.46 o
   1  -8   9      828.14      843.84     14.32 o
   2  -8   9       75.73       72.24      3.42 o
   3  -8   9        0.68        1.52      1.76 o
   4  -8   9      208.19      216.93      9.77 o
   5  -8   9       66.34       59.27      4.70 o
   6  -8   9        2.79        0.65      3.06 o
   7  -8   9       74.25       75.04      6.61 o
   8  -8   9       63.18       84.56     12.13 o
 -10  -7   9       37.19       31.67      6.40 o
  -9  -7   9      165.69      175.20     24.09 o
  -8  -7   9        5.26        4.60      3.77 o
  -7  -7   9       46.62       58.71      4.78 o
  -6  -7   9      403.97      408.45     11.55 o
  -5  -7   9       63.43       70.72      5.06 o
  -4  -7   9      683.71      687.29     13.88 o
  -3  -7   9       99.97      101.17      3.07 o
  -2  -7   9       64.39       70.13      2.27 o
  -1  -7   9      459.42      480.12      6.30 o
   0  -7   9      574.95      548.55      8.15 o
   1  -7   9      234.85      231.00      5.13 o
   2  -7   9       17.43       17.75      1.70 o
   3  -7   9       73.98       67.74      3.23 o
   4  -7   9       65.61       66.18      5.05 o
   5  -7   9        0.45        1.27      2.65 o
   6  -7   9       53.88       44.15      4.65 o
   7  -7   9       50.26       62.32      8.02 o
   8  -7   9       58.31       62.32     11.12 o
 -11  -6   9        7.59       -2.48      7.41 o
 -10  -6   9      102.60      114.45      8.85 o
  -9  -6   9       11.95       11.87      4.54 o
  -8  -6   9      175.17      174.73      9.35 o
  -7  -6   9        2.45        3.28      2.91 o
  -6  -6   9       14.60       12.96      2.99 o
  -5  -6   9      687.67      674.57     14.44 o
  -4  -6   9      731.24      739.24     14.54 o
  -3  -6   9      515.85      516.72     11.04 o
  -2  -6   9      188.50      196.78      4.58 o
  -1  -6   9     1356.26     1343.52     15.50 o
   0  -6   9     1656.01     1653.10     21.92 o
   1  -6   9       29.61       31.35      1.81 o
   2  -6   9      194.47      188.82      7.13 o
   3  -6   9     1183.75     1185.84     20.58 o
   4  -6   9       39.98       35.54      3.77 o
   5  -6   9      116.16      112.97      6.23 o
   6  -6   9       99.57      105.98      6.73 o
   7  -6   9      133.16      132.71      9.30 o
   8  -6   9        1.32       13.81      8.09 o
 -11  -5   9       61.76       41.35      6.37 o
 -10  -5   9       33.71       23.73      5.20 o
  -9  -5   9       34.62       34.14      5.55 o
  -8  -5   9      256.88      268.77     11.17 o
  -7  -5   9      386.02      420.84     12.04 o
  -6  -5   9      361.35      351.77     10.36 o
  -5  -5   9     2036.56     2024.04     42.36 o
  -4  -5   9     1085.75     1027.00     15.57 o
  -3  -5   9      191.43      191.15      4.94 o
  -2  -5   9      529.70      526.69      6.96 o
  -1  -5   9      613.14      644.83      7.96 o
   0  -5   9      440.15      450.81      6.13 o
   1  -5   9       58.96       65.49      2.50 o
   2  -5   9      746.65      706.62     12.42 o
   3  -5   9      677.24      644.03     15.54 o
   4  -5   9      162.97      164.24      6.88 o
   5  -5   9      100.74       98.93      6.00 o
   6  -5   9      184.60      187.15      8.20 o
   7  -5   9       28.17       30.10      5.42 o
 -11  -4   9       99.10       89.76      8.31 o
 -10  -4   9        0.04       -1.92      3.81 o
  -9  -4   9      368.36      380.37     14.31 o
  -8  -4   9      215.80      220.55     15.50 o
  -7  -4   9      256.25      249.49      8.76 o
  -6  -4   9      188.10      207.55      7.49 o
  -5  -4   9     1522.32     1479.18     31.62 o
  -4  -4   9      671.48      687.20     10.97 o
  -3  -4   9        0.67        1.06      1.03 o
  -2  -4   9      379.57      373.36      5.20 o
  -1  -4   9      685.67      683.87      8.35 o
   0  -4   9        4.92        6.45      0.76 o
   1  -4   9      192.67      186.64      6.65 o
   2  -4   9      802.98      803.33     13.77 o
   3  -4   9      233.78      220.59      6.24 o
   4  -4   9      147.90      143.79      7.76 o
   5  -4   9        2.09        2.49      3.06 o
   6  -4   9      131.46      124.86      7.16 o
   7  -4   9        0.06        6.54      4.36 o
 -11  -3   9       21.09       21.54      5.63 o
 -10  -3   9       64.42       70.48      7.04 o
  -9  -3   9      224.45      238.18     19.20 o
  -8  -3   9      666.39      657.13     32.85 o
  -7  -3   9      178.85      192.58      9.56 o
  -6  -3   9      146.45      153.20      6.45 o
  -5  -3   9      322.16      333.79      9.40 o
  -4  -3   9      369.30      379.84      8.76 o
  -3  -3   9      556.16      512.35      8.34 o
  -2  -3   9      901.39      825.11     13.36 o
  -1  -3   9      101.31      113.13      2.18 o
   0  -3   9      593.43      577.20      7.59 o
   1  -3   9      305.50      295.71      4.94 o
   2  -3   9      191.79      182.67      4.17 o
   3  -3   9       11.99        9.65      2.16 o
   4  -3   9      166.20      157.53      8.93 o
   5  -3   9      267.86      260.52      9.40 o
   6  -3   9        3.03        2.49      3.31 o
   7  -3   9       35.46       41.25      5.83 o
 -12  -2   9       52.95       39.01      7.04 o
 -11  -2   9        3.70       -2.24      8.59 o
 -10  -2   9      100.21       96.08      7.60 o
  -9  -2   9      215.37      229.08     18.53 o
  -8  -2   9       78.93       71.96      6.91 o
  -7  -2   9       37.17       29.21      3.62 o
  -6  -2   9       69.21       71.33      7.68 o
  -5  -2   9       83.68       78.45      3.37 o
  -4  -2   9       62.58       54.14      2.65 o
  -3  -2   9      135.45      132.48      3.29 o
  -2  -2   9      121.96      120.63      5.57 o
  -1  -2   9      237.26      260.98      3.85 o
   0  -2   9      159.47      150.48      2.74 o
   1  -2   9      895.29      916.91     12.63 o
   2  -2   9       38.34       41.71      1.96 o
   3  -2   9      732.53      709.56     13.60 o
   4  -2   9       57.67       57.74      4.56 o
   5  -2   9       86.22       76.32      5.50 o
   6  -2   9        7.10       10.78      4.04 o
   7  -2   9      140.21      156.08     18.87 o
 -12  -1   9        2.21       -2.98      5.05 o
 -11  -1   9       67.14       72.72     15.67 o
 -10  -1   9       75.74       73.36      8.25 o
  -9  -1   9       47.79       46.53      6.74 o
  -8  -1   9        4.01        3.96      3.21 o
  -7  -1   9      296.22      277.64      9.08 o
  -6  -1   9       75.39       73.89      4.52 o
  -5  -1   9        0.77       -0.65      1.49 o
  -4  -1   9     1023.16     1068.32     15.68 o
  -3  -1   9     1224.99     1283.27     15.61 o
  -2  -1   9        3.42        1.98      0.81 o
  -1  -1   9     1311.95     1339.31     15.61 o
   0  -1   9     2137.83     2148.49     25.67 o
   1  -1   9       87.50       96.66      2.49 o
   2  -1   9        2.37        2.78      1.24 o
   3  -1   9      139.14      140.11      3.99 o
   4  -1   9      189.06      196.51      6.63 o
   5  -1   9        6.47        4.50      2.60 o
   6  -1   9      124.89      120.06     12.02 o
   7  -1   9       33.41       52.55     10.78 o
 -12   0   9       21.41       14.07      5.55 o
 -11   0   9       83.70       81.67      7.70 o
 -10   0   9       86.53       86.24      7.23 o
  -9   0   9       24.55       20.11      4.54 o
  -8   0   9      110.40      120.15      7.17 o
  -7   0   9      398.42      383.31     11.82 o
  -6   0   9       19.45       20.12      3.00 o
  -5   0   9        6.19        3.02      1.69 o
  -4   0   9      233.36      251.78      4.36 o
  -3   0   9      869.48      905.04     11.40 o
  -2   0   9      125.76      125.14      2.27 o
  -1   0   9      149.21      153.06      2.66 o
   0   0   9      907.44      945.30     12.21 o
   1   0   9      529.99      518.33      8.98 o
   2   0   9      437.47      403.66      8.91 o
   3   0   9      104.47      110.20      4.78 o
   4   0   9        4.27        4.35      2.42 o
   5   0   9       39.85       35.86      4.18 o
   6   0   9      137.22      146.81      7.52 o
 -12   1   9      114.85      106.50      8.91 o
 -11   1   9       70.19       75.23      7.45 o
 -10   1   9       26.24       21.26      4.94 o
  -9   1   9      110.74       90.37      6.92 o
  -8   1   9      262.20      248.08     10.27 o
  -7   1   9      257.19      245.41      8.49 o
  -6   1   9       53.57       45.12      3.76 o
  -5   1   9      167.75      151.84      4.60 o
  -4   1   9      218.20      220.81      4.37 o
  -3   1   9      154.25      144.73      2.63 o
  -2   1   9      120.30      109.22      2.21 o
  -1   1   9      316.23      333.25      4.80 o
   0   1   9        4.10        4.74      0.96 o
   1   1   9      139.35      136.84      3.37 o
   2   1   9       90.84       98.48      3.80 o
   3   1   9       49.26       45.63      2.69 o
   4   1   9        9.22       14.53      2.60 o
   5   1   9      169.53      180.90      7.80 o
   6   1   9       60.52       72.88      9.34 o
 -12   2   9       49.11       56.07      7.19 o
 -11   2   9       98.73       95.01      8.42 o
 -10   2   9        1.21        4.07      4.29 o
  -9   2   9      119.60      133.73      8.93 o
  -8   2   9      255.20      244.00      9.87 o
  -7   2   9        6.79        3.31      2.69 o
  -6   2   9       59.60       65.89      4.44 o
  -5   2   9      198.66      215.02      6.11 o
  -4   2   9      461.63      435.98      6.87 o
  -3   2   9      281.04      282.94      4.55 o
  -2   2   9      104.97      103.96      2.23 o
  -1   2   9      166.73      162.85      3.38 o
   0   2   9       86.14       93.94      2.45 o
   1   2   9      349.54      361.17      5.92 o
   2   2   9      285.55      300.30      6.41 o
   3   2   9       27.80       27.25      3.37 o
   4   2   9       43.10       46.88      3.65 o
   5   2   9      133.56      145.19     11.67 o
   6   2   9       14.24       38.74      9.43 o
 -11   3   9        7.37        4.69      9.60 o
 -10   3   9       54.18       45.81      5.90 o
  -9   3   9       66.20       66.13      9.43 o
  -8   3   9       89.34       67.20     10.28 o
  -7   3   9      195.95      205.23      7.68 o
  -6   3   9      320.46      340.56      8.79 o
  -5   3   9       28.42       24.90      2.28 o
  -4   3   9       53.63       52.18      3.24 o
  -3   3   9      121.25      124.70      2.68 o
  -2   3   9       27.10       31.76      1.47 o
  -1   3   9       99.93      104.74      3.18 o
   0   3   9      907.32      883.43     14.16 o
   1   3   9      529.08      547.93     10.61 o
   2   3   9       29.06       34.27      2.72 o
   3   3   9       63.49       61.33      4.77 o
   4   3   9      127.22      142.36     11.72 o
   5   3   9      108.79      109.94      5.60 o
 -11   4   9       36.63       37.39      7.07 o
 -10   4   9      360.26      390.45     19.20 o
  -9   4   9      147.84      147.56     10.78 o
  -8   4   9       25.54       16.84      5.39 o
  -7   4   9      312.14      309.73     12.13 o
  -6   4   9      221.57      239.44      9.51 o
  -5   4   9      122.06      108.66     12.18 o
  -4   4   9     1022.11      997.73     21.14 o
  -3   4   9      320.05      311.81      7.37 o
  -2   4   9      165.59      173.11      7.63 o
  -1   4   9       83.69       86.88      5.73 o
   0   4   9      269.00      230.43     12.80 o
   1   4   9      119.89      125.78      5.85 o
   2   4   9       36.80       34.57      5.21 o
   3   4   9       73.05       61.47      6.87 o
   4   4   9       97.17      101.86      6.04 o
 -11   5   9       33.04       40.43      7.75 o
 -10   5   9      163.36      137.79     11.45 o
  -9   5   9      123.76      106.46      9.77 o
  -8   5   9       65.63       58.28      7.41 o
  -7   5   9      286.32      333.03     22.91 o
  -6   5   9      180.39      188.06      9.26 o
  -5   5   9       48.33       34.24      4.61 o
  -4   5   9      894.44      947.14     20.53 o
  -3   5   9      392.20      411.72     12.62 o
  -2   5   9       13.46        5.73      4.04 o
  -1   5   9      210.46      197.94     25.10 o
   0   5   9      154.84      163.39     10.78 o
   1   5   9        2.33        3.45      3.37 o
   2   5   9       57.25       54.58      5.87 o
   3   5   9       42.37       42.94      4.32 o
   4   5   9       58.12       63.76      5.16 o
 -11   6   9       69.67       51.88      8.76 o
 -10   6   9       66.28       61.65      8.42 o
  -9   6   9        0.35        5.05      4.72 o
  -8   6   9      152.86      193.04     13.14 o
  -7   6   9      122.27      113.87      9.77 o
  -6   6   9       63.13       49.52      7.07 o
  -5   6   9      194.91      183.27     11.45 o
  -4   6   9      402.06      407.30     18.19 o
  -3   6   9      273.05      287.37     14.49 o
  -2   6   9        6.82        2.02      4.04 o
  -1   6   9      366.20      350.61     12.01 o
   0   6   9       77.15       89.28      9.10 o
   1   6   9        7.11        8.58      3.55 o
   2   6   9      156.26      154.31     17.47 o
   3   6   9       13.03       11.20      5.54 o
 -10   7   9        0.11        1.01      5.73 o
  -9   7   9       45.86       50.20      8.09 o
  -8   7   9       66.40       60.98      8.09 o
  -7   7   9       68.62       70.75      8.42 o
  -6   7   9        5.00        4.72      5.05 o
  -5   7   9      274.03      294.44     15.50 o
  -4   7   9      120.59      124.99     10.11 o
  -3   7   9       14.63       18.19      5.39 o
  -2   7   9      146.53      145.54     10.78 o
  -1   7   9      235.34      247.27     10.24 o
   0   7   9       18.69       17.86      5.73 o
   1   7   9       25.76       31.32      4.75 o
   2   7   9       55.54       59.29      6.40 o
  -9   8   9      119.87      130.38     12.13 o
  -8   8   9       55.18       52.89      8.42 o
  -7   8   9        0.09        3.71      5.05 o
  -6   8   9      174.39      209.55     13.81 o
  -5   8   9      161.77      187.31     12.80 o
  -4   8   9       35.27       27.62      6.06 o
  -3   8   9       13.65       14.15      5.73 o
  -2   8   9      212.55      239.19     14.49 o
  -1   8   9       77.46       83.55      7.24 o
   0   8   9        0.09        6.40      5.05 o
   1   8   9      126.82      128.42      8.33 o
  -9   9   9       43.17       46.15      8.42 o
  -8   9   9       21.56       17.86      6.40 o
  -7   9   9       21.88       11.45      6.40 o
  -6   9   9       81.34       68.73      9.10 o
  -5   9   9      154.94      190.68     13.14 o
  -4   9   9        4.06        3.03      4.72 o
  -3   9   9       16.88        6.06      5.39 o
  -2   9   9      162.47      155.98     11.79 o
  -1   9   9        9.70        8.09      6.06 o
   0   9   9       54.58       56.15      6.19 o
  -7  10   9       97.55      111.51     11.45 o
  -6  10   9       41.86       51.88      8.42 o
  -5  10   9        0.95       -3.37      5.05 o
  -4  10   9       14.10       10.44      5.73 o
  -3  10   9       35.67       38.41      7.41 o
  -2  10   9        2.64        8.09      6.06 o
  -1 -17  10       30.78       33.69     10.78 o
   0 -17  10       12.08        5.73      9.10 o
   1 -17  10        8.82       -0.34      9.10 o
  -4 -16  10        1.86       -2.36      8.42 o
  -3 -16  10        3.06        3.71      8.76 o
  -2 -16  10       85.59       76.47     12.80 o
  -1 -16  10       46.88       61.31     11.45 o
   0 -16  10        0.22       -8.09      8.09 o
   1 -16  10        2.26        2.02      8.09 o
   2 -16  10       11.62       -1.35      8.09 o
   3 -16  10        0.15       -7.07      7.07 o
  -5 -15  10       19.61       17.30      4.78 o
  -4 -15  10       12.48       14.15      8.09 o
  -3 -15  10       45.14       52.22     10.11 o
  -2 -15  10       82.13       66.37     11.12 o
  -1 -15  10        2.41       -6.06      7.41 o
   0 -15  10       53.78       50.20     10.11 o
   1 -15  10       24.76       22.23      8.76 o
   2 -15  10       39.47       25.94      8.09 o
   3 -15  10       16.88       15.83      7.75 o
   4 -15  10       20.03       14.15      7.41 o
  -6 -14  10       19.03       20.46      5.02 o
  -5 -14  10        6.62        3.42      3.64 o
  -4 -14  10       10.47       10.06      4.93 o
  -3 -14  10       94.04      104.94      8.30 o
  -2 -14  10       55.43       62.93      8.59 o
  -1 -14  10       45.52       50.83      6.39 o
   0 -14  10       86.93       87.38      7.43 o
   1 -14  10      175.32      180.20     18.02 o
   2 -14  10        2.68       -0.17      3.97 o
   3 -14  10       24.72       30.08      4.58 o
   4 -14  10       19.27       23.79      6.40 o
   5 -14  10       25.99       17.48      4.34 o
  -7 -13  10       84.38      108.30      9.10 o
  -6 -13  10       30.79       28.78      5.02 o
  -5 -13  10        5.37        4.02      3.09 o
  -4 -13  10       88.60       90.93      5.45 o
  -3 -13  10      239.75      242.14     11.67 o
  -2 -13  10       39.53       36.92      5.66 o
  -1 -13  10      101.78       96.25      7.37 o
   0 -13  10      126.59      132.76      8.45 o
   1 -13  10      172.85      154.28     17.86 o
   2 -13  10      137.92      123.83     14.49 o
   3 -13  10       75.15       76.13      5.51 o
   4 -13  10       60.93       51.56      5.24 o
   5 -13  10        0.08       -0.66      3.36 o
   6 -13  10        9.77       12.30      6.74 o
  -8 -12  10       75.08       82.74      7.59 o
  -7 -12  10       39.43       42.18      5.73 o
  -6 -12  10        2.32        5.45      3.97 o
  -5 -12  10       21.50       25.98      3.67 o
  -4 -12  10       75.14       89.60      5.34 o
  -3 -12  10      136.63      135.79      5.99 o
  -2 -12  10      152.48      147.38      8.93 o
  -1 -12  10      366.20      376.80     11.40 o
   0 -12  10      184.25      180.98      9.99 o
   1 -12  10        7.06        4.27      3.63 o
   2 -12  10       87.68       88.75      8.59 o
   3 -12  10      256.80      257.11     12.13 o
   4 -12  10       82.03       78.23      5.68 o
   5 -12  10       32.32       38.96      4.79 o
   6 -12  10        5.75       10.65      4.14 o
  -8 -11  10       87.58      106.65      8.33 o
  -7 -11  10        1.18        8.59      4.11 o
  -6 -11  10       80.21       87.97      6.79 o
  -5 -11  10       86.92       94.02      5.47 o
  -4 -11  10       82.82       79.84      5.93 o
  -3 -11  10       16.39       13.22      2.58 o
  -2 -11  10       76.87       74.91      5.11 o
  -1 -11  10      137.01      133.72      6.28 o
   0 -11  10       49.92       42.58      3.88 o
   1 -11  10      118.39      127.41      7.40 o
   2 -11  10      242.09      263.02     10.93 o
   3 -11  10      110.20      105.84      7.34 o
   4 -11  10        0.33       -2.95      3.32 o
   5 -11  10       37.11       41.57      4.70 o
   6 -11  10       60.83       62.12      5.64 o
   7 -11  10        2.25        0.74      8.42 o
  -9 -10  10       43.21       44.65      6.39 o
  -8 -10  10       61.99       58.58      6.39 o
  -7 -10  10       60.98       55.64      5.58 o
  -6 -10  10       93.06       89.53      9.26 o
  -5 -10  10      238.86      260.15      9.19 o
  -4 -10  10       30.23       26.18      3.65 o
  -3 -10  10      220.24      239.50      7.29 o
  -2 -10  10      103.99      117.01      7.52 o
  -1 -10  10      149.34      145.80      6.21 o
   0 -10  10      100.35      101.11      5.31 o
   1 -10  10      478.13      490.29     10.88 o
   2 -10  10       97.85       92.49      6.52 o
   3 -10  10       20.22       26.54      5.05 o
   4 -10  10       51.44       48.20      4.53 o
   5 -10  10      206.53      219.18      8.89 o
   6 -10  10       19.19       22.31      5.97 o
   7 -10  10        1.90       -2.88      6.40 o
  -9  -9  10       71.08       71.61      7.28 o
  -8  -9  10       28.70       22.47      4.74 o
  -7  -9  10       92.83       87.79      6.71 o
  -6  -9  10       96.24       97.50      5.74 o
  -5  -9  10       13.33       10.91      3.04 o
  -4  -9  10      342.34      359.68      8.96 o
  -3  -9  10     1325.81     1364.85     25.34 o
  -2  -9  10      584.82      582.21     12.10 o
  -1  -9  10       29.87       28.47      5.20 o
   0  -9  10      142.26      135.13      3.86 o
   1  -9  10      124.48      127.03      3.89 o
   2  -9  10       55.02       54.15      4.55 o
   3  -9  10       38.54       42.61      4.00 o
   4  -9  10      223.29      218.50      8.31 o
   5  -9  10       91.04       95.01      6.18 o
   6  -9  10       10.43       11.94      5.83 o
   7  -9  10       15.15        9.67      4.09 o
 -10  -8  10      152.12      135.43     16.17 o
  -9  -8  10       81.54       69.50      6.92 o
  -8  -8  10        3.11        1.94      3.86 o
  -7  -8  10       33.38       50.06      5.41 o
  -6  -8  10      583.04      624.80     16.01 o
  -5  -8  10      205.62      214.88      7.77 o
  -4  -8  10     1385.95     1353.99     25.22 o
  -3  -8  10      924.11      966.82     23.83 o
  -2  -8  10      789.32      827.84     16.03 o
  -1  -8  10        4.13        1.48      2.07 o
   0  -8  10      574.67      575.66     10.26 o
   1  -8  10      102.97       99.65      3.30 o
   2  -8  10        0.72       -0.38      1.41 o
   3  -8  10      183.38      182.16     12.68 o
   4  -8  10      276.26      269.94     16.30 o
   5  -8  10        9.99        5.89      3.10 o
   6  -8  10        5.23        1.01      3.57 o
   7  -8  10       72.85       69.70      6.18 o
 -10  -7  10       82.13       89.52     10.95 o
  -9  -7  10      243.16      205.97     10.60 o
  -8  -7  10      141.52      136.19      8.22 o
  -7  -7  10       58.82       50.52      5.17 o
  -6  -7  10      294.22      301.00      9.55 o
  -5  -7  10       84.82       83.78      7.01 o
  -4  -7  10     1457.60     1531.70     27.98 o
  -3  -7  10     1280.75     1316.58     29.86 o
  -2  -7  10       10.51       12.82      2.68 o
  -1  -7  10      350.91      327.17      5.60 o
   0  -7  10      493.05      488.91      8.89 o
   1  -7  10        5.96        4.92      1.28 o
   2  -7  10      189.12      184.45      6.47 o
   3  -7  10        2.07        2.49      2.51 o
   4  -7  10       76.60       80.90      5.44 o
   5  -7  10       38.96       35.10      4.16 o
   6  -7  10       31.17       34.10      4.55 o
   7  -7  10       48.71       50.27      5.48 o
 -11  -6  10       51.53       44.25     10.11 o
 -10  -6  10        2.28       -4.15      4.15 o
  -9  -6  10       59.80       41.61      5.80 o
  -8  -6  10        8.46        7.84      5.05 o
  -7  -6  10      549.56      547.08     17.24 o
  -6  -6  10      160.96      159.62     12.53 o
  -5  -6  10       30.53       32.97      3.41 o
  -4  -6  10        7.42        5.45      2.00 o
  -3  -6  10      294.04      299.15      7.78 o
  -2  -6  10      189.09      184.44      5.35 o
  -1  -6  10     1639.56     1668.90     23.31 o
   0  -6  10      516.40      485.12      8.75 o
   1  -6  10       65.35       63.70      3.47 o
   2  -6  10      362.70      369.07      8.71 o
   3  -6  10      607.99      593.62     24.61 o
   4  -6  10      118.46      121.25      7.07 o
   5  -6  10      112.07      105.64      6.34 o
   6  -6  10      188.61      202.63      8.97 o
   7  -6  10       11.15       17.09      9.77 o
 -11  -5  10       44.52       44.63      6.53 o
 -10  -5  10        0.00        1.80      4.38 o
  -9  -5  10      275.91      283.51     13.14 o
  -8  -5  10      206.95      211.57     15.83 o
  -7  -5  10      235.60      241.86     15.33 o
  -6  -5  10       67.03       61.98      4.43 o
  -5  -5  10       14.59       18.35      2.82 o
  -4  -5  10        1.78       -0.03      1.98 o
  -3  -5  10        6.68        3.88      1.60 o
  -2  -5  10      442.94      449.12      6.99 o
  -1  -5  10      562.83      572.56      8.76 o
   0  -5  10       88.95      100.94      2.61 o
   1  -5  10      305.08      305.98      6.36 o
   2  -5  10      830.55      822.45     16.32 o
   3  -5  10      314.17      307.23      9.87 o
   4  -5  10       71.39       74.43      6.43 o
   5  -5  10       25.00       31.06      4.05 o
   6  -5  10      107.27      103.88      6.89 o
   7  -5  10        1.11        1.31      4.12 o
 -11  -4  10        8.30        6.06      4.90 o
 -10  -4  10       63.95       66.95      6.73 o
  -9  -4  10      204.03      207.40     10.19 o
  -8  -4  10       77.72       81.86     11.12 o
  -7  -4  10        0.16       -2.60      2.60 o
  -6  -4  10      146.01      133.94      6.70 o
  -5  -4  10       28.90       28.75      3.06 o
  -4  -4  10       34.94       31.30      2.97 o
  -3  -4  10      125.84      132.14      4.07 o
  -2  -4  10      129.15      155.46      2.92 o
  -1  -4  10      115.13      124.39      3.24 o
   0  -4  10      349.00      377.90      6.36 o
   1  -4  10      767.48      768.25     13.18 o
   2  -4  10      874.16      841.58     20.92 o
   3  -4  10      251.05      243.83      8.47 o
   4  -4  10       23.84       32.95      3.82 o
   5  -4  10      149.32      159.29     13.59 o
   6  -4  10        1.48        1.45      3.22 o
   7  -4  10       53.43       64.35     11.12 o
 -11  -3  10        0.82       -5.05      5.05 o
 -10  -3  10       87.22       97.16      7.66 o
  -9  -3  10      134.89      153.85     11.12 o
  -8  -3  10       13.38        9.94      3.72 o
  -7  -3  10      213.65      208.27      8.00 o
  -6  -3  10      644.69      633.00     27.07 o
  -5  -3  10      105.44       97.67      7.15 o
  -4  -3  10       12.17       14.80      2.31 o
  -3  -3  10       74.52       68.41      2.44 o
  -2  -3  10       22.91       23.85      1.19 o
  -1  -3  10        2.08        0.54      0.76 o
   0  -3  10      188.70      176.47      3.75 o
   1  -3  10      765.34      787.87     12.05 o
   2  -3  10      591.90      607.79     15.50 o
   3  -3  10      114.63      118.03      6.70 o
   4  -3  10        1.95       -2.44      2.88 o
   5  -3  10       55.12       57.24      5.11 o
   6  -3  10        0.21        0.03      3.35 o
 -11  -2  10       62.65       47.36      6.73 o
 -10  -2  10      127.45      126.27      8.72 o
  -9  -2  10       25.24       23.59      4.74 o
  -8  -2  10       39.75       41.56     11.79 o
  -7  -2  10      452.74      443.31     23.75 o
  -6  -2  10      293.71      316.83      9.59 o
  -5  -2  10      112.83      115.22      5.47 o
  -4  -2  10       19.60       20.80      2.65 o
  -3  -2  10      210.04      196.54      5.32 o
  -2  -2  10       41.42       38.91      1.35 o
  -1  -2  10       34.52       35.07      1.59 o
   0  -2  10       35.92       27.75      1.60 o
   1  -2  10        1.58        1.36      1.06 o
   2  -2  10        5.80        4.67      1.68 o
   3  -2  10       54.47       57.94      4.50 o
   4  -2  10      159.88      160.81      7.34 o
   5  -2  10        6.04        3.46      3.08 o
   6  -2  10       65.53       82.14      7.43 o
 -11  -1  10       39.92       39.17      6.07 o
 -10  -1  10      179.49      160.68      9.41 o
  -9  -1  10       37.42       23.21      4.48 o
  -8  -1  10      113.83      122.37     10.61 o
  -7  -1  10      537.41      515.29     18.36 o
  -6  -1  10       22.51       20.57      4.20 o
  -5  -1  10      145.47      148.75      6.17 o
  -4  -1  10     2084.21     2012.23     36.00 o
  -3  -1  10      343.40      349.45      6.24 o
  -2  -1  10      122.68      123.09      2.50 o
  -1  -1  10        4.72        3.99      0.87 o
   0  -1  10       77.89       78.25      2.98 o
   1  -1  10      150.96      136.45      3.64 o
   2  -1  10      644.86      644.59     11.06 o
   3  -1  10      229.69      219.39      8.46 o
   4  -1  10       64.19       71.71      4.50 o
   5  -1  10        0.54       -1.35      4.08 o
   6  -1  10       60.56       61.73     13.64 o
 -11   0  10       76.19       72.16     10.78 o
 -10   0  10       67.91       65.87     11.12 o
  -9   0  10       20.78       24.04      4.42 o
  -8   0  10       43.19       44.14      5.02 o
  -7   0  10      238.09      222.11      9.23 o
  -6   0  10       21.37       16.37      2.92 o
  -5   0  10      412.35      416.03     11.24 o
  -4   0  10      301.04      316.66      7.01 o
  -3   0  10      173.42      172.44      3.98 o
  -2   0  10       14.26       16.97      1.06 o
  -1   0  10      227.25      227.12      3.56 o
   0   0  10       42.25       34.98      1.92 o
   1   0  10     1020.47      968.30     15.39 o
   2   0  10      244.29      249.58      6.51 o
   3   0  10       57.53       56.89      4.31 o
   4   0  10        5.02        3.91      2.66 o
   5   0  10       83.64       76.37      5.79 o
   6   0  10       63.13       82.54     12.13 o
 -11   1  10       34.62       28.32      5.61 o
 -10   1  10        1.64       -3.47      3.47 o
  -9   1  10      130.10      117.11      7.69 o
  -8   1  10      331.51      301.18     11.49 o
  -7   1  10        1.52       -1.26      2.67 o
  -6   1  10       66.75       64.49      5.35 o
  -5   1  10      199.07      196.17      7.14 o
  -4   1  10      882.21      869.28     22.06 o
  -3   1  10      901.86      920.02     12.88 o
  -2   1  10      897.69      893.27     10.36 o
  -1   1  10       92.58       99.94      2.66 o
   0   1  10        4.69        2.83      1.41 o
   1   1  10      313.80      300.67      6.25 o
   2   1  10      314.01      308.22      6.55 o
   3   1  10        1.35       -1.02      1.88 o
   4   1  10       84.58       83.80      5.71 o
   5   1  10      140.74      131.31     17.01 o
 -11   2  10        5.11        2.95      7.41 o
 -10   2  10      128.16      111.91      8.09 o
  -9   2  10      156.94      172.81      8.98 o
  -8   2  10      352.43      351.04     12.76 o
  -7   2  10        3.84        4.72      3.07 o
  -6   2  10      348.68      364.20     10.67 o
  -5   2  10       77.36       76.62      4.86 o
  -4   2  10       44.73       39.74      3.37 o
  -3   2  10      220.72      223.64      4.92 o
  -2   2  10      906.37      932.36     10.85 o
  -1   2  10      564.02      561.36      8.64 o
   0   2  10      300.20      295.05      6.13 o
   1   2  10      165.10      179.74      4.70 o
   2   2  10       86.29       82.72      3.83 o
   3   2  10       45.23       44.15      4.11 o
   4   2  10      100.37       90.83     11.15 o
   5   2  10       90.26      102.65     15.06 o
 -11   3  10       35.98       32.67      8.09 o
 -10   3  10      188.75      202.87     10.59 o
  -9   3  10      225.78      230.67     10.41 o
  -8   3  10        6.41        1.72      3.16 o
  -7   3  10       48.12       48.40      4.75 o
  -6   3  10       62.61       68.06      7.15 o
  -5   3  10      466.62      454.13     11.04 o
  -4   3  10      286.24      272.44      6.35 o
  -3   3  10      586.65      603.59     14.54 o
  -2   3  10      321.17      336.65      7.95 o
  -1   3  10       38.27       33.15      2.40 o
   0   3  10      385.17      391.47      9.16 o
   1   3  10      225.34      242.14     17.53 o
   2   3  10        2.16        2.73      2.79 o
   3   3  10       49.73       47.19      4.25 o
   4   3  10       73.67       68.25      5.15 o
 -11   4  10      129.92      111.17     11.12 o
 -10   4  10      156.34      188.32     12.80 o
  -9   4  10       62.41       56.26      7.75 o
  -8   4  10       52.87       49.86      7.07 o
  -7   4  10      440.81      427.51     19.20 o
  -6   4  10      118.41      122.26      9.26 o
  -5   4  10        0.64       -3.01      3.01 o
  -4   4  10      155.48      142.73     12.63 o
  -3   4  10       94.25      101.71     17.52 o
  -2   4  10      130.44      112.70      6.23 o
  -1   4  10       97.97       93.11      5.72 o
   0   4  10      139.88      156.68     10.40 o
   1   4  10      419.03      412.27     33.35 o
   2   4  10        0.56        1.02      2.39 o
   3   4  10       46.57       35.79      4.05 o
   4   4  10       66.74       70.95      5.53 o
 -11   5  10       10.99        8.09      5.73 o
 -10   5  10       78.01       86.24      9.77 o
  -9   5  10        9.88        9.77      5.39 o
  -8   5  10      203.16      224.03     13.81 o
  -7   5  10      139.99      143.51     10.78 o
  -6   5  10       79.13       81.81      6.71 o
  -5   5  10      122.47      101.74      9.10 o
  -4   5  10      206.70      225.04     12.80 o
  -3   5  10       31.54       36.38      6.06 o
  -2   5  10        4.34       -0.67      4.38 o
  -1   5  10      295.44      322.74     11.43 o
   0   5  10       75.42       78.53      7.92 o
   1   5  10        1.75        5.29      5.39 o
   2   5  10       47.08       53.05      4.58 o
   3   5  10       68.27       75.58      5.47 o
 -10   6  10        7.02       10.78      5.73 o
  -9   6  10       94.32       85.57      9.77 o
  -8   6  10      137.45      152.27     11.45 o
  -7   6  10      115.37      119.60     10.44 o
  -6   6  10       15.58       11.45      5.05 o
  -5   6  10      396.66      421.45     19.20 o
  -4   6  10      207.47      232.79     13.48 o
  -3   6  10       28.74       25.94      5.73 o
  -2   6  10       76.28       59.97      7.41 o
  -1   6  10      115.94      110.84     10.11 o
   0   6  10       33.34       34.63      7.92 o
   1   6  10       28.52       31.65      7.58 o
   2   6  10       77.16       78.71      7.04 o
  -9   7  10      137.00      132.06     11.79 o
  -8   7  10       67.11       70.41      9.10 o
  -7   7  10        0.73        5.39      5.05 o
  -6   7  10      126.08      120.61     10.78 o
  -5   7  10      274.42      277.26     15.16 o
  -4   7  10       83.19       79.51      8.76 o
  -3   7  10        0.65       -1.68      4.72 o
  -2   7  10       97.80       87.59      9.10 o
  -1   7  10       39.93       46.15      7.41 o
   0   7  10        0.05        4.13      6.23 o
   1   7  10       72.69       75.46      9.77 o
  -9   8  10       54.41       54.91      8.76 o
  -8   8  10       61.28       57.27      8.42 o
  -7   8  10       50.97       60.30      8.76 o
  -6   8  10      224.76      228.41     14.82 o
  -5   8  10      135.39      127.01     11.12 o
  -4   8  10        2.51        2.70      5.39 o
  -3   8  10       29.93       27.62      6.74 o
  -2   8  10      130.94      108.14     10.44 o
  -1   8  10        4.56        5.39      5.73 o
   0   8  10       43.40       30.32      7.41 o
  -7   9  10       18.92       10.44      6.06 o
  -6   9  10       59.00       56.60      8.76 o
  -5   9  10       32.65       30.66      7.07 o
  -4   9  10       29.27       36.38      7.41 o
  -3   9  10       85.57       76.14      9.77 o
  -2   9  10       36.59       29.31      7.41 o
   0 -17  11        6.28       -1.35      9.10 o
  -3 -16  11        2.58        2.70      8.76 o
  -2 -16  11       84.67       69.06     11.79 o
  -1 -16  11        5.90       -3.71      8.09 o
   0 -16  11        4.62       -8.09      8.09 o
   1 -16  11        6.77       -5.73      7.41 o
   2 -16  11       26.80       22.57      9.43 o
   3 -16  11        2.60       -5.05      7.75 o
  -4 -15  11       41.77       42.11      9.77 o
  -3 -15  11       39.98       32.39      6.31 o
  -2 -15  11       21.89       26.45      9.26 o
  -1 -15  11        8.71        1.85      4.74 o
   0 -15  11       26.05       32.35      6.23 o
   1 -15  11       49.01       38.68      6.23 o
   2 -15  11        0.54       -8.12     12.13 o
   3 -15  11        3.61        1.44      4.07 o
   4 -15  11       26.17       31.80      4.91 o
  -6 -14  11       24.11       29.37      9.26 o
  -5 -14  11        0.42       -3.37      6.40 o
  -4 -14  11       52.29       52.77      6.79 o
  -3 -14  11       49.98       60.24      7.13 o
  -2 -14  11        1.57       -4.04      4.04 o
  -1 -14  11       38.30       32.49     10.11 o
   0 -14  11        7.49        7.96      4.51 o
   1 -14  11       71.06       73.52      7.13 o
   2 -14  11       38.51       38.87     13.48 o
   3 -14  11       54.56       55.08      5.37 o
   4 -14  11       27.00       26.33      4.47 o
   5 -14  11        1.75        5.75      8.42 o
  -7 -13  11       94.39       93.59     14.32 o
  -6 -13  11        1.14       -1.56      3.80 o
  -5 -13  11       32.64       29.88      4.74 o
  -4 -13  11      124.86      110.86      8.58 o
  -3 -13  11       81.48       88.07      9.77 o
  -2 -13  11      204.49      216.93     11.20 o
  -1 -13  11      123.32      129.37      8.69 o
   0 -13  11       92.96       99.16      7.62 o
   1 -13  11       72.30       58.22      6.31 o
   2 -13  11      111.36      107.28      7.98 o
   3 -13  11       48.88       50.50      5.57 o
   4 -13  11       44.02       43.63      5.05 o
   5 -13  11        1.43       -3.30      3.30 o
  -8 -12  11       19.18       20.12      5.41 o
  -7 -12  11       17.65       17.71      4.85 o
  -6 -12  11        4.30        2.02      3.61 o
  -5 -12  11       62.55       66.14      6.57 o
  -4 -12  11       77.08       81.65      5.10 o
  -3 -12  11        0.12       -3.88      3.88 o
  -2 -12  11       85.91       86.61      9.06 o
  -1 -12  11      370.94      387.34     21.06 o
   0 -12  11       46.06       38.02      5.39 o
   1 -12  11       35.49       36.39      5.24 o
   2 -12  11      250.98      265.18     11.67 o
   3 -12  11      108.72      104.59      9.97 o
   4 -12  11        0.45        1.52      3.27 o
   5 -12  11       49.38       51.64      9.47 o
   6 -12  11        3.40        5.25      6.57 o
  -8 -11  11       44.30       48.20     11.29 o
  -7 -11  11        9.51        3.72      3.98 o
  -6 -11  11       24.44       20.41      4.18 o
  -5 -11  11       79.97       77.18      6.74 o
  -4 -11  11        6.02       11.40      3.32 o
  -3 -11  11      291.94      300.04     14.09 o
  -2 -11  11      184.79      187.51      7.71 o
  -1 -11  11      271.69      275.92     11.83 o
   0 -11  11        0.68       -3.03      3.10 o
   1 -11  11      249.98      265.98     11.12 o
   2 -11  11       40.67       49.30      5.50 o
   3 -11  11       12.91       11.16      3.23 o
   4 -11  11       34.84       32.52      4.37 o
   5 -11  11       95.27      109.17      8.42 o
   6 -11  11       28.49       31.35      4.75 o
  -9 -10  11       59.22       61.68      6.96 o
  -8 -10  11       42.64       48.11      6.91 o
  -7 -10  11       80.97       69.77     10.78 o
  -6 -10  11       42.53       44.58      4.99 o
  -5 -10  11      141.77      146.34      7.42 o
  -4 -10  11        0.45       -2.66      4.68 o
  -3 -10  11      345.57      362.08     14.42 o
  -2 -10  11      787.51      813.11     20.01 o
  -1 -10  11       57.93       58.32      4.45 o
   0 -10  11        8.05        4.50      2.65 o
   1 -10  11      233.05      240.08     10.21 o
   2 -10  11       95.82      111.18      7.04 o
   3 -10  11       26.69       26.36      4.31 o
   4 -10  11      133.97      138.72     10.86 o
   5 -10  11       89.09       90.15      6.35 o
   6 -10  11        2.26       -0.98      3.57 o
  -9  -9  11       46.28       57.40      6.80 o
  -8  -9  11        0.45       -1.74      3.80 o
  -7  -9  11       15.14       20.14      7.24 o
  -6  -9  11      288.44      295.90     11.39 o
  -5  -9  11       38.68       28.96      5.32 o
  -4  -9  11      144.74      143.00      9.09 o
  -3  -9  11        5.10        1.21      1.96 o
  -2  -9  11      322.54      335.58     10.18 o
  -1  -9  11        9.89        6.45      2.51 o
   0  -9  11      186.07      188.41      7.07 o
   1  -9  11      184.72      175.11      8.25 o
   2  -9  11       13.78       16.88      3.88 o
   3  -9  11       56.56       62.88      4.94 o
   4  -9  11      194.84      195.38      8.30 o
   5  -9  11       10.43        8.75      4.21 o
   6  -9  11       16.23       18.05      4.16 o
 -10  -8  11      154.13      145.06      9.84 o
  -9  -8  11       29.14       27.33      5.34 o
  -8  -8  11      164.78      153.38     19.71 o
  -7  -8  11       77.29       71.36      6.23 o
  -6  -8  11      181.26      197.69      9.06 o
  -5  -8  11        0.72       -0.92      4.74 o
  -4  -8  11       23.72       23.57      3.01 o
  -3  -8  11      133.51      128.56      4.78 o
  -2  -8  11        0.04       -2.16      2.20 o
  -1  -8  11      106.38      111.51     12.31 o
   0  -8  11      197.77      196.20      7.12 o
   1  -8  11       23.23       26.34      3.88 o
   2  -8  11        3.67        6.85      3.21 o
   3  -8  11      431.49      421.89     12.42 o
   4  -8  11      153.69      149.47      7.29 o
   5  -8  11       12.08       11.81      5.16 o
   6  -8  11       10.64       12.41      3.99 o
 -10  -7  11       27.05       26.94      5.86 o
  -9  -7  11       14.01        7.04      5.73 o
  -8  -7  11       86.72       90.61      7.10 o
  -7  -7  11      211.59      218.93     17.01 o
  -6  -7  11      151.06      138.03     28.13 o
  -5  -7  11      150.70      150.79      9.89 o
  -4  -7  11       57.73       58.01      4.07 o
  -3  -7  11        5.16        6.19      1.84 o
  -2  -7  11      377.04      386.66      8.61 o
  -1  -7  11       80.33       71.21      4.66 o
   0  -7  11      252.88      252.97      8.11 o
   1  -7  11      110.75      106.74      5.11 o
   2  -7  11      184.17      182.18      9.43 o
   3  -7  11       92.78       91.93      5.70 o
   4  -7  11      140.70      136.14      6.87 o
   5  -7  11       11.96       17.81      3.80 o
   6  -7  11       47.64       50.13      5.49 o
 -10  -6  11        4.54        5.42      4.72 o
  -9  -6  11      172.01      158.93     11.62 o
  -8  -6  11       59.24       63.78      6.04 o
  -7  -6  11      128.26      123.85      7.35 o
  -6  -6  11       60.99       55.78      4.92 o
  -5  -6  11       93.17       89.86      5.12 o
  -4  -6  11      122.89      112.35      5.29 o
  -3  -6  11        0.60       -0.39      1.85 o
  -2  -6  11      329.12      329.57      7.56 o
  -1  -6  11      642.49      633.18     15.57 o
   0  -6  11        1.47        1.29      1.97 o
   1  -6  11       56.18       53.49      3.01 o
   2  -6  11      608.69      631.76     15.12 o
   3  -6  11      345.45      343.54     10.74 o
   4  -6  11       64.77       54.46      4.75 o
   5  -6  11        4.69        7.55      3.36 o
   6  -6  11       84.31       87.34      6.60 o
 -11  -5  11       66.74       78.69      8.76 o
 -10  -5  11       38.20       35.43      5.61 o
  -9  -5  11      221.92      223.84     10.85 o
  -8  -5  11      132.18      140.99     15.67 o
  -7  -5  11       80.91       77.58      5.98 o
  -6  -5  11      268.26      278.45      9.15 o
  -5  -5  11      339.08      361.70     10.55 o
  -4  -5  11      100.55       87.78      4.70 o
  -3  -5  11       41.07       37.94      3.39 o
  -2  -5  11      384.16      396.06     11.93 o
  -1  -5  11      204.72      194.64      5.22 o
   0  -5  11       20.84       16.81      2.50 o
   1  -5  11        3.21        2.66      1.62 o
   2  -5  11       93.93       98.56      4.87 o
   3  -5  11      116.44      111.47      6.04 o
   4  -5  11       10.93       15.40      3.36 o
   5  -5  11       29.54       33.55      4.35 o
   6  -5  11        3.10        1.84      3.57 o
 -11  -4  11        3.83        0.64      4.64 o
 -10  -4  11       39.71       41.30      5.91 o
  -9  -4  11      205.90      216.93     10.12 o
  -8  -4  11       53.51       52.51      5.41 o
  -7  -4  11       65.38       58.87      5.26 o
  -6  -4  11      201.99      202.08      8.98 o
  -5  -4  11      116.62      115.36      5.66 o
  -4  -4  11        0.24       -1.85      1.85 o
  -3  -4  11      143.88      151.39      7.81 o
  -2  -4  11      135.50      144.57      4.38 o
  -1  -4  11        0.35       -1.27      1.27 o
   0  -4  11       14.33       13.65      2.37 o
   1  -4  11       74.58       74.33      3.62 o
   2  -4  11        9.68       14.19      2.86 o
   3  -4  11      281.65      289.91      9.79 o
   4  -4  11       21.63       24.26      3.82 o
   5  -4  11       58.94       68.46      5.79 o
   6  -4  11        3.34        7.24      5.12 o
 -11  -3  11       30.29       32.75      8.25 o
 -10  -3  11       42.31       33.33      5.61 o
  -9  -3  11       75.97       69.82      6.39 o
  -8  -3  11        0.09       -1.32      3.11 o
  -7  -3  11      208.66      195.94      8.74 o
  -6  -3  11      143.41      149.53      6.63 o
  -5  -3  11       87.21       85.27      4.89 o
  -4  -3  11       68.57       63.97      4.77 o
  -3  -3  11      341.06      358.56      9.86 o
  -2  -3  11       53.08       56.09      2.86 o
  -1  -3  11       67.31       70.17      3.17 o
   0  -3  11      166.48      158.14      5.98 o
   1  -3  11        5.66        2.86      2.53 o
   2  -3  11      282.18      264.41      9.00 o
   3  -3  11      293.16      277.14      9.68 o
   4  -3  11       99.95      101.65      6.45 o
   5  -3  11       17.80       27.83      4.25 o
   6  -3  11       48.25       56.31      6.95 o
 -11  -2  11       56.82       50.40      6.61 o
 -10  -2  11      104.91      105.86     12.13 o
  -9  -2  11       12.94       13.01      4.12 o
  -8  -2  11      111.70      113.52      7.20 o
  -7  -2  11      437.39      423.13     14.16 o
  -6  -2  11       14.71       14.55      2.92 o
  -5  -2  11      558.86      542.45     13.92 o
  -4  -2  11       39.11       34.30      3.20 o
  -3  -2  11      594.35      605.64     14.62 o
  -2  -2  11      256.50      260.76      6.90 o
  -1  -2  11      222.82      209.96      5.79 o
   0  -2  11       47.39       45.79      2.79 o
   1  -2  11       37.05       36.91      2.71 o
   2  -2  11      352.77      350.43     10.68 o
   3  -2  11      525.63      503.00     14.29 o
   4  -2  11       43.44       38.57      4.45 o
   5  -2  11       12.81       10.49      7.13 o
 -11  -1  11       37.72       31.88      5.86 o
 -10  -1  11       71.70       79.85      7.58 o
  -9  -1  11       27.74       28.52      4.74 o
  -8  -1  11      387.06      393.18     20.72 o
  -7  -1  11      512.60      489.09     15.70 o
  -6  -1  11        3.48       -0.12      2.42 o
  -5  -1  11      615.93      604.22     15.16 o
  -4  -1  11     1228.29     1198.00     26.41 o
  -3  -1  11       13.40       11.64      2.33 o
  -2  -1  11       22.35       24.08      2.80 o
  -1  -1  11      898.55      896.49     17.16 o
   0  -1  11      364.53      399.15     12.48 o
   1  -1  11      324.49      315.17      6.55 o
   2  -1  11      175.56      167.14      5.80 o
   3  -1  11       80.52       88.20      4.82 o
   4  -1  11       29.02       28.58      3.51 o
   5  -1  11       55.10       57.30      7.39 o
 -11   0  11       28.76       28.76      5.86 o
 -10   0  11        1.11       -4.38      4.38 o
  -9   0  11      116.04      110.30     14.82 o
  -8   0  11      313.08      279.11     11.09 o
  -7   0  11      107.87      115.55      8.42 o
  -6   0  11       16.07       23.65      3.34 o
  -5   0  11       65.89       83.74      4.92 o
  -4   0  11     1356.51     1324.82     29.03 o
  -3   0  11       90.54       79.33      4.49 o
  -2   0  11      220.75      221.11      7.31 o
  -1   0  11      174.11      196.00      6.83 o
   0   0  11      172.56      159.08      4.16 o
   1   0  11       31.64       31.68      2.30 o
   2   0  11      234.89      243.82      6.24 o
   3   0  11       14.06       22.42      3.11 o
   4   0  11       60.26       63.98      5.84 o
   5   0  11       46.57       49.63      6.85 o
 -11   1  11        3.10       -1.19      7.41 o
 -10   1  11       90.08       89.44     11.12 o
  -9   1  11       76.41       80.02     10.95 o
  -8   1  11      216.63      210.28     10.95 o
  -7   1  11        2.69        1.13      2.91 o
  -6   1  11      217.63      211.57      7.88 o
  -5   1  11       92.84       92.51      5.45 o
  -4   1  11        2.07       -1.09      2.20 o
  -3   1  11       90.74       84.58      7.15 o
  -2   1  11      394.05      409.50     11.12 o
  -1   1  11      385.88      391.50      9.11 o
   0   1  11       97.82       95.70      3.46 o
   1   1  11      168.22      194.20      5.03 o
   2   1  11      132.54      135.65      5.84 o
   3   1  11        1.27        2.50      2.60 o
   4   1  11       56.11       57.26      5.22 o
 -11   2  11        8.10       13.61      5.02 o
 -10   2  11      104.28       99.58      7.61 o
  -9   2  11      103.94      112.19      7.58 o
  -8   2  11        0.59       -1.06      4.04 o
  -7   2  11      182.06      176.78      8.39 o
  -6   2  11       22.40       26.91      3.81 o
  -5   2  11      212.52      207.15      7.64 o
  -4   2  11      263.17      262.07     12.87 o
  -3   2  11      373.95      371.21     14.46 o
  -2   2  11      216.74      233.53     12.48 o
  -1   2  11        1.22       -0.88      1.84 o
   0   2  11      115.60      121.92      3.97 o
   1   2  11      126.63      146.89      5.19 o
   2   2  11       51.12       55.51      3.98 o
   3   2  11       45.85       46.77      4.49 o
   4   2  11       72.78       65.80      8.93 o
 -11   3  11       62.15       60.98      8.76 o
 -10   3  11      121.31      124.31     11.12 o
  -9   3  11        0.74        1.35      5.05 o
  -8   3  11      209.10      202.13     12.46 o
  -7   3  11      227.92      223.02     12.80 o
  -6   3  11      280.05      302.19     15.50 o
  -5   3  11        0.63       -2.98      2.98 o
  -4   3  11      543.72      519.15     16.58 o
  -3   3  11      278.20      285.44     11.09 o
  -2   3  11      215.76      231.39     14.49 o
  -1   3  11       34.54       30.99      5.73 o
   0   3  11      365.41      351.09      9.85 o
   1   3  11      147.07      144.11      6.35 o
   2   3  11        0.04        2.44      2.97 o
   3   3  11       29.87       30.67      3.93 o
 -10   4  11      124.40      122.29     11.12 o
  -9   4  11        2.72        2.02      4.72 o
  -8   4  11      496.13      461.54     20.89 o
  -7   4  11      374.15      393.82     18.87 o
  -6   4  11       68.35       53.57      7.41 o
  -5   4  11       54.90       42.65      6.91 o
  -4   4  11      160.93      193.37     12.46 o
  -3   4  11      220.34      248.96     13.48 o
  -2   4  11       17.60        9.10      5.05 o
  -1   4  11       81.27       63.34      7.41 o
   0   4  11       65.68       68.63      4.54 o
   1   4  11       83.65       69.77      4.85 o
   2   4  11       26.97       33.16      4.88 o
 -10   5  11       19.78       24.26      6.74 o
  -9   5  11       27.82       12.13      6.06 o
  -8   5  11      124.44       86.58      9.10 o
  -7   5  11      269.90      267.49     15.16 o
  -6   5  11        0.60       -2.36      4.38 o
  -5   5  11      237.73      252.67     14.82 o
  -4   5  11      174.12      177.54     11.79 o
  -3   5  11       10.80       12.46      5.39 o
  -2   5  11       22.63       18.19      5.73 o
  -1   5  11       77.71       75.13      8.76 o
   0   5  11        0.53       -1.68      4.72 o
   1   5  11       20.50       23.22      3.61 o
   2   5  11       11.35       10.01      3.97 o
  -9   6  11       62.91       63.00      8.76 o
  -8   6  11       42.32       34.36      7.07 o
  -7   6  11       10.44       14.49      5.73 o
  -6   6  11       81.13       96.35     10.11 o
  -5   6  11      261.81      270.86     15.16 o
  -4   6  11       54.13       64.01      8.42 o
  -3   6  11        7.24        4.38      5.05 o
  -2   6  11      129.71      113.53     10.44 o
  -1   6  11       62.66       80.85      9.43 o
   0   6  11        1.09       -1.68      4.72 o
   1   6  11       51.31       48.86     13.48 o
  -9   7  11       14.70        8.09      6.06 o
  -8   7  11       24.16       24.59      7.41 o
  -7   7  11       47.42       44.47      7.75 o
  -6   7  11      101.59      103.09     10.44 o
  -5   7  11      133.71      120.94     11.12 o
  -4   7  11        3.12       -2.36      5.05 o
  -3   7  11       52.86       54.58      8.09 o
  -2   7  11      193.73      186.30     12.80 o
  -1   7  11       26.65       29.31      7.07 o
  -7   8  11       89.91       99.72     11.12 o
  -6   8  11       98.03      111.85     11.12 o
  -5   8  11       33.00       21.90      6.74 o
  -4   8  11       31.53       27.62      7.41 o
  -3   8  11      215.61      227.40     15.16 o
  -2   8  11       89.58       95.34     10.44 o
  -2 -16  12       25.74       32.34     10.44 o
  -1 -16  12        1.99        3.37      8.76 o
   0 -16  12       17.84       21.90     10.11 o
   1 -16  12       13.13       -3.03      7.75 o
   2 -16  12       14.06       -4.38      7.75 o
  -5 -15  12        3.79        0.67      6.74 o
  -4 -15  12       18.39       19.88      7.75 o
  -3 -15  12       61.64       65.13     11.96 o
  -2 -15  12        2.83       -1.83      4.92 o
  -1 -15  12       96.95       91.03     12.46 o
   0 -15  12       48.98       57.98      7.10 o
   1 -15  12       74.42       76.69     20.72 o
   2 -15  12       20.31       16.82      6.57 o
   3 -15  12       55.98       65.85      6.09 o
  -6 -14  12        1.50       -6.40      6.40 o
  -5 -14  12        2.10        6.74      7.07 o
  -4 -14  12       47.58       39.42      8.76 o
  -3 -14  12        9.45       10.10      6.23 o
  -2 -14  12       23.20       19.47      7.07 o
  -1 -14  12      184.29      193.10     25.94 o
   0 -14  12      200.11      196.91     10.69 o
   1 -14  12       10.87       12.71      4.88 o
   2 -14  12       18.24       14.65      5.24 o
   3 -14  12       30.82       26.29      4.59 o
   4 -14  12       28.67       32.60      4.99 o
  -7 -13  12       73.01       70.68      7.12 o
  -6 -13  12        2.25        4.98      4.21 o
  -5 -13  12       20.41       14.82      7.41 o
  -4 -13  12      197.11      189.33     15.50 o
  -3 -13  12        1.40       -3.56      4.45 o
  -2 -13  12      155.89      133.10      9.29 o
  -1 -13  12      165.80      179.64     10.24 o
   0 -13  12      220.53      196.83     10.00 o
   1 -13  12       16.16        9.10      4.53 o
   2 -13  12       66.47       62.11     11.45 o
   3 -13  12       29.93       35.77      4.66 o
   4 -13  12        1.43        1.26      3.52 o
  -7 -12  12        3.03        4.13      4.29 o
  -6 -12  12        9.01       10.99      4.18 o
  -5 -12  12       86.38       89.75      6.71 o
  -4 -12  12       21.66       22.23      7.07 o
  -3 -12  12       72.91       62.84      9.77 o
  -2 -12  12       22.51       34.23      5.48 o
  -1 -12  12      202.96      207.23     12.13 o
   0 -12  12       10.45        5.43      4.03 o
   1 -12  12        7.59        6.05      4.12 o
   2 -12  12      179.10      174.88     10.44 o
   3 -12  12       12.49        9.42      3.76 o
   4 -12  12       18.50       24.50      4.34 o
   5 -12  12       41.26       47.91      5.54 o
  -8 -11  12       23.60       20.42      5.10 o
  -7 -11  12       74.09       76.01      9.10 o
  -6 -11  12       10.14        5.54      3.72 o
  -5 -11  12       86.97      101.73      6.85 o
  -4 -11  12        1.21       -3.71      5.05 o
  -3 -11  12       52.89       77.48     10.11 o
  -2 -11  12        2.18        2.36      3.79 o
  -1 -11  12        3.57        5.22      4.88 o
   0 -11  12       24.09       23.45      4.36 o
   1 -11  12      108.28      104.13     17.86 o
   2 -11  12        5.85        5.45      3.79 o
   3 -11  12        6.26        1.51      3.30 o
   4 -11  12      125.20      124.49      7.27 o
   5 -11  12      113.24      114.28      7.27 o
  -9 -10  12       31.09       16.87      5.48 o
  -8 -10  12       16.82       20.10      5.10 o
  -7 -10  12       38.22       45.87      5.66 o
  -6 -10  12      251.86      295.73     20.89 o
  -5 -10  12       20.69       19.30      3.67 o
  -4 -10  12       60.08       56.35     11.79 o
  -3 -10  12       19.19       23.25      6.74 o
  -2 -10  12       83.29       85.46      6.52 o
  -1 -10  12       23.88       26.06      4.27 o
   0 -10  12      111.39      113.74      7.34 o
   1 -10  12      184.17      192.83      9.35 o
   2 -10  12        1.12       -0.30      3.31 o
   3 -10  12       53.30       50.92      4.83 o
   4 -10  12      180.06      192.68      8.39 o
   5 -10  12      106.58      101.69      6.98 o
  -9  -9  12       26.63       17.61      5.18 o
  -8  -9  12      129.61      124.36      8.33 o
  -7  -9  12       72.20       70.09      6.15 o
  -6  -9  12      171.21      201.84      9.14 o
  -5  -9  12        1.42        3.37      2.99 o
  -4  -9  12       98.60      107.21      6.47 o
  -3  -9  12      264.55      261.76     16.51 o
  -2  -9  12        3.17        0.24      2.97 o
  -1  -9  12      105.55      109.30      6.95 o
   0  -9  12       86.88       80.99      5.99 o
   1  -9  12        5.65       10.22      3.40 o
   2  -9  12        1.13       -0.54      2.99 o
   3  -9  12      130.72      127.40      6.88 o
   4  -9  12      155.56      157.40      7.61 o
   5  -9  12        4.59        3.97      3.49 o
 -10  -8  12      180.79      188.23     13.48 o
  -9  -8  12        3.30        1.72      4.29 o
  -8  -8  12       83.59       85.75      7.20 o
  -7  -8  12      301.73      285.02     11.66 o
  -6  -8  12       42.30       35.91      4.61 o
  -5  -8  12      144.47      142.80      7.45 o
  -4  -8  12      164.85      172.53      9.26 o
  -3  -8  12       77.57       77.94      4.41 o
  -2  -8  12        8.18        5.95      2.59 o
  -1  -8  12       78.03       82.53      5.75 o
   0  -8  12      234.53      236.60      9.54 o
   1  -8  12        8.40       11.14      3.31 o
   2  -8  12        0.90        1.64      2.91 o
   3  -8  12       74.62       70.32      5.16 o
   4  -8  12       22.81       23.48      3.94 o
   5  -8  12        0.20        6.21      3.65 o
 -10  -7  12       93.42      101.97      8.47 o
  -9  -7  12        3.03       -1.29      3.86 o
  -8  -7  12       82.98       93.15      7.10 o
  -7  -7  12      153.36      142.51     10.28 o
  -6  -7  12        6.26       -1.50      2.99 o
  -5  -7  12      120.69      126.93      6.88 o
  -4  -7  12      137.42      164.36      6.58 o
  -3  -7  12        1.26       -1.95      1.95 o
  -2  -7  12      294.24      287.05      8.87 o
  -1  -7  12       79.08       82.45      8.42 o
   0  -7  12        0.42       -0.93      2.49 o
   1  -7  12       41.02       38.69      4.51 o
   2  -7  12       20.95       18.53      3.88 o
   3  -7  12       15.50       12.43      3.32 o
   4  -7  12      136.74      137.56      9.74 o
   5  -7  12        7.59       12.35      3.80 o
 -10  -6  12       36.70       33.11      6.74 o
  -9  -6  12       21.84       18.57      4.78 o
  -8  -6  12       43.68       44.85      6.06 o
  -7  -6  12       15.77       10.68      4.38 o
  -6  -6  12      121.49      122.86      7.75 o
  -5  -6  12      134.98      136.26     10.95 o
  -4  -6  12        9.27        4.42      3.11 o
  -3  -6  12       64.83       66.00      4.28 o
  -2  -6  12      472.55      467.45     11.92 o
  -1  -6  12      356.97      361.36     10.25 o
   0  -6  12       50.75       43.34      4.29 o
   1  -6  12       88.85       78.61      5.83 o
   2  -6  12      139.09      159.86      8.15 o
   3  -6  12       43.17       45.72      4.51 o
   4  -6  12      285.84      256.60      9.59 o
   5  -6  12      133.08      124.42      7.46 o
 -11  -5  12        1.27       -4.72      4.72 o
 -10  -5  12       32.19       31.74      5.90 o
  -9  -5  12      180.32      203.45     14.99 o
  -8  -5  12       43.80       37.94      5.10 o
  -7  -5  12       16.17       18.02      3.80 o
  -6  -5  12      316.26      331.74     29.65 o
  -5  -5  12      159.29      138.56     19.03 o
  -4  -5  12        4.57        3.75      2.69 o
  -3  -5  12      272.67      253.99      8.25 o
  -2  -5  12      501.59      504.34     22.40 o
  -1  -5  12       41.52       33.73      3.56 o
   0  -5  12       35.98       34.45      3.86 o
   1  -5  12      251.56      250.11     10.11 o
   2  -5  12       65.45       60.81      4.71 o
   3  -5  12       78.43       72.03      5.30 o
   4  -5  12      122.27      109.51      6.68 o
   5  -5  12       79.64       73.31      6.17 o
 -11  -4  12       94.59       83.35      7.93 o
 -10  -4  12       91.90       73.94      6.88 o
  -9  -4  12       98.54       88.86      7.58 o
  -8  -4  12        1.10       -3.11      3.11 o
  -7  -4  12      110.05      106.02      6.96 o
  -6  -4  12      537.80      555.02     17.08 o
  -5  -4  12       40.73       33.95      3.86 o
  -4  -4  12       26.27       33.85      3.69 o
  -3  -4  12      422.98      429.61     11.45 o
  -2  -4  12      147.06      153.03      8.91 o
  -1  -4  12        4.68        2.06      1.60 o
   0  -4  12      150.03      152.15      7.20 o
   1  -4  12      190.43      206.11     10.11 o
   2  -4  12        0.26       -0.96      2.62 o
   3  -4  12      106.78       91.21      5.87 o
   4  -4  12       96.68       97.37      6.39 o
   5  -4  12       15.67       15.26      4.06 o
 -11  -3  12       72.58       65.43      7.17 o
 -10  -3  12       63.87       67.82      6.80 o
  -9  -3  12        7.48        0.88      3.92 o
  -8  -3  12       50.89       50.65      5.48 o
  -7  -3  12      305.35      294.15     17.69 o
  -6  -3  12      147.83      143.77     16.68 o
  -5  -3  12      120.96       89.57      5.75 o
  -4  -3  12       46.09       49.56      3.78 o
  -3  -3  12      483.03      494.66     12.64 o
  -2  -3  12        8.28        5.09      2.39 o
  -1  -3  12       35.22       35.44      2.77 o
   0  -3  12      218.08      219.56     26.78 o
   1  -3  12      110.06       99.86      6.39 o
   2  -3  12       34.30       37.24      4.09 o
   3  -3  12      108.07      113.49      6.49 o
   4  -3  12       37.21       33.13      4.46 o
   5  -3  12        0.80        0.53      3.47 o
 -11  -2  12       50.13       55.94      6.71 o
 -10  -2  12       25.38       26.41      5.73 o
  -9  -2  12      199.30      187.02      9.47 o
  -8  -2  12      105.42      103.17      7.20 o
  -7  -2  12      342.06      354.32     12.63 o
  -6  -2  12       34.42       32.55     11.62 o
  -5  -2  12      146.42      155.32     16.00 o
  -4  -2  12        5.89       15.67      2.90 o
  -3  -2  12        1.03        0.18      2.10 o
  -2  -2  12      129.35      130.51     16.39 o
  -1  -2  12      236.56      226.47      8.41 o
   0  -2  12      165.63      173.15      6.16 o
   1  -2  12       25.12       25.86      3.32 o
   2  -2  12      107.96      112.80      6.28 o
   3  -2  12      165.60      176.52      7.91 o
   4  -2  12       15.81       15.68      3.80 o
   5  -2  12       16.64       19.45      7.96 o
 -11  -1  12       22.20       14.07      4.99 o
 -10  -1  12        0.05       -3.61      3.61 o
  -9  -1  12      175.82      174.70      9.45 o
  -8  -1  12      427.44      410.58     14.53 o
  -7  -1  12        8.65       10.79      3.64 o
  -6  -1  12      105.43       98.19      6.39 o
  -5  -1  12      380.91      388.27     12.87 o
  -4  -1  12      796.99      792.75     18.79 o
  -3  -1  12      237.17      208.93      7.28 o
  -2  -1  12      358.95      339.92      9.82 o
  -1  -1  12      376.22      382.00     10.56 o
   0  -1  12       19.69       21.68      2.72 o
   1  -1  12       59.75       53.59      3.56 o
   2  -1  12      174.24      188.76     11.57 o
   3  -1  12       77.64       93.90      6.12 o
   4  -1  12        0.16        4.20      3.51 o
 -11   0  12        7.16        6.33      4.61 o
 -10   0  12       49.02       44.30      8.76 o
  -9   0  12      107.50      115.45      7.76 o
  -8   0  12      164.54      158.27      8.50 o
  -7   0  12       80.42       74.06      6.04 o
  -6   0  12      474.90      446.36     14.72 o
  -5   0  12      466.51      455.58     14.72 o
  -4   0  12      134.71      134.99      6.30 o
  -3   0  12      145.91      149.21      6.32 o
  -2   0  12      225.46      253.51      9.09 o
  -1   0  12      431.98      442.38     14.28 o
   0   0  12        5.60        3.92      2.25 o
   1   0  12      167.97      174.24      5.22 o
   2   0  12       98.46       99.77      5.09 o
   3   0  12        3.58        5.79      2.67 o
   4   0  12        1.97        1.89      2.83 o
 -11   1  12        1.50       -4.04      4.04 o
 -10   1  12       70.24       55.87     12.63 o
  -9   1  12      183.51      186.25      9.63 o
  -8   1  12       12.03        8.76      3.55 o
  -7   1  12      275.00      263.58     10.65 o
  -6   1  12      418.44      439.33     14.77 o
  -5   1  12      405.34      384.18     22.23 o
  -4   1  12        8.76        5.18      2.79 o
  -3   1  12      230.45      232.06     16.69 o
  -2   1  12      323.44      339.06     10.99 o
  -1   1  12       20.91       11.19      3.87 o
   0   1  12       40.50       38.33      3.15 o
   1   1  12       77.76       81.64      5.30 o
   2   1  12       51.46       56.62      4.19 o
   3   1  12       39.12       42.58      6.27 o
 -11   2  12        9.97        9.77      6.06 o
 -10   2  12      117.12      106.79     10.44 o
  -9   2  12       61.19       53.80      5.90 o
  -8   2  12        1.89        0.53      3.45 o
  -7   2  12      118.72      120.93      9.10 o
  -6   2  12      352.91      329.64     12.09 o
  -5   2  12       13.47       11.79      4.72 o
  -4   2  12      352.34      332.00     14.99 o
  -3   2  12      170.70      155.15      8.25 o
  -2   2  12      197.85      201.67     29.31 o
  -1   2  12        5.78        4.72      4.38 o
   0   2  12       70.13       73.11      7.75 o
   1   2  12       17.11       16.80      2.96 o
   2   2  12        6.64        6.72      2.71 o
   3   2  12       18.02       15.57      4.40 o
 -10   3  12       98.95       87.93     10.11 o
  -9   3  12        6.54        8.09      5.39 o
  -8   3  12       99.34       96.69      9.77 o
  -7   3  12       56.70       49.86      7.41 o
  -6   3  12       29.81       30.32      6.40 o
  -5   3  12       27.91       28.97      5.73 o
  -4   3  12      528.71      556.88     23.58 o
  -3   3  12      268.98      294.78     14.82 o
  -2   3  12        9.09       -1.01      4.38 o
  -1   3  12      146.78      155.64     10.78 o
   0   3  12      182.25      191.02     12.80 o
   1   3  12        8.83        9.83      3.40 o
   2   3  12       51.88       49.71      4.47 o
 -10   4  12       12.40       10.44      6.40 o
  -9   4  12       15.61       10.44      5.73 o
  -8   4  12       58.29       66.03      8.76 o
  -7   4  12      157.42      167.77     12.13 o
  -6   4  12        4.56        4.04      5.05 o
  -5   4  12      161.92      170.13     12.13 o
  -4   4  12      127.42      133.07     10.78 o
  -3   4  12       64.91       56.93      7.75 o
  -2   4  12       18.72       20.55      5.73 o
  -1   4  12      170.70      192.03     12.46 o
   0   4  12       85.79       87.93      9.10 o
   1   4  12        1.89       -4.38      4.72 o
  -9   5  12       52.02       54.58      8.42 o
  -8   5  12       61.94       63.34      8.42 o
  -7   5  12       33.64       18.19      6.06 o
  -6   5  12       16.42       14.82      5.73 o
  -5   5  12      139.42      135.77     11.45 o
  -4   5  12       52.83       63.34      8.42 o
  -3   5  12       15.03        6.74      5.05 o
  -2   5  12      183.81      190.34     13.48 o
  -1   5  12      157.15      204.49     14.15 o
   0   5  12        6.15        5.73      5.39 o
  -8   6  12       54.70       54.58      8.76 o
  -7   6  12        2.00       -2.02      5.39 o
  -6   6  12       33.67       35.04      7.41 o
  -5   6  12       83.00       88.27      9.43 o
  -4   6  12        0.61        0.00      5.05 o
  -3   6  12       15.35       10.11      5.73 o
  -2   6  12      143.66      145.20     12.46 o
  -1   6  12       82.59       96.69     10.44 o
  -7   7  12       36.57       27.62      7.41 o
  -6   7  12       27.69       27.62      7.07 o
  -5   7  12       26.66       24.59      6.74 o
  -4   7  12        6.43        5.39      6.06 o
  -3   7  12       48.79       52.55      8.76 o
  -2 -16  13        3.96       -0.67      6.40 o
  -1 -16  13        9.96        0.96      9.43 o
   0 -16  13       20.36       15.11      5.80 o
  -4 -15  13       32.23       25.94      8.76 o
  -3 -15  13        9.44       -0.67      6.74 o
  -2 -15  13        4.50       10.78      7.07 o
  -1 -15  13       49.82       62.43     13.98 o
   0 -15  13       45.98       43.76     10.28 o
   1 -15  13        7.54        1.18     10.61 o
   2 -15  13        0.18       -7.07      9.10 o
  -5 -14  13        7.92        8.76      7.75 o
  -4 -14  13       21.43       22.57      8.09 o
  -3 -14  13        0.09       -3.37      6.06 o
  -2 -14  13       25.63       40.76      8.76 o
  -1 -14  13       32.90       37.78      8.93 o
   0 -14  13       27.95       24.37      5.72 o
   1 -14  13        0.04       -4.05      4.05 o
   2 -14  13       46.18       45.53      6.66 o
   3 -14  13        2.44        4.28      3.82 o
  -6 -13  13        3.45        5.73      7.41 o
  -5 -13  13      132.56      146.21     14.82 o
  -4 -13  13      109.99      108.82     12.80 o
  -3 -13  13       34.44       44.47      9.10 o
  -2 -13  13       46.64       49.86      8.76 o
  -1 -13  13       76.83       83.01      7.61 o
   0 -13  13        0.52        2.24      4.27 o
   1 -13  13      114.07      103.23      8.15 o
   2 -13  13       25.29       23.60      5.48 o
   3 -13  13       16.30       13.23      4.19 o
  -7 -12  13       10.44        9.76      4.67 o
  -6 -12  13       21.71       20.09      4.67 o
  -5 -12  13      122.10      123.64     13.48 o
  -4 -12  13       29.41       29.98      8.09 o
  -3 -12  13       34.54       40.43      8.76 o
  -2 -12  13       78.15       85.57     10.78 o
  -1 -12  13       13.25        7.24      4.53 o
   0 -12  13        2.79        2.85      4.03 o
   1 -12  13       88.98       94.14      7.58 o
   2 -12  13       79.07       84.83      7.43 o
   3 -12  13        1.03        2.32      3.54 o
   4 -12  13       34.59       37.19      4.97 o
  -8 -11  13        1.10       -0.15      5.22 o
  -7 -11  13       32.38       42.27      5.80 o
  -6 -11  13      149.42      154.91      8.89 o
  -5 -11  13       35.83       25.94      8.09 o
  -4 -11  13        8.48       -2.36      5.05 o
  -3 -11  13       25.28       29.31      7.41 o
  -2 -11  13        4.80        1.68      4.72 o
  -1 -11  13        3.87        2.86      3.81 o
   0 -11  13       51.91       49.24      9.26 o
   1 -11  13       79.84       88.62      7.19 o
   2 -11  13        0.13       -3.21      3.21 o
   3 -11  13       11.16       16.59      3.97 o
   4 -11  13       38.47       40.99      5.14 o
  -8 -10  13       13.89       10.20      4.53 o
  -7 -10  13       16.07       24.78      4.67 o
  -6 -10  13      149.45      168.27      8.74 o
  -5 -10  13        4.46        4.21      3.11 o
  -4 -10  13      121.51      124.31     12.46 o
  -3 -10  13       73.91       78.16     10.11 o
  -2 -10  13       23.69       34.03      7.41 o
  -1 -10  13       17.30       14.33      4.03 o
   0 -10  13       96.51      101.64      7.19 o
   1 -10  13        3.99        4.72      3.79 o
   2 -10  13        0.21        0.45      3.40 o
   3 -10  13       50.62       46.37      4.94 o
   4 -10  13       96.36       98.67      6.88 o
  -9  -9  13        3.61        1.35      4.18 o
  -8  -9  13       15.66       14.03      4.78 o
  -7  -9  13       50.25       63.71      6.15 o
  -6  -9  13       21.17       24.92      5.05 o
  -5  -9  13       71.66       69.30      5.61 o
  -4  -9  13      160.23      171.81     14.15 o
  -3  -9  13      143.96      132.06     11.79 o
  -2  -9  13        7.85        7.41      5.05 o
  -1  -9  13       78.00       87.97      6.56 o
   0  -9  13      120.19      123.47      7.43 o
   1  -9  13        3.27        1.91      3.16 o
   2  -9  13       62.77       58.49      5.90 o
   3  -9  13       28.09       31.59      4.35 o
   4  -9  13        3.78        6.34      3.66 o
   5  -9  13       21.22       22.97      4.50 o
  -9  -8  13       22.59       19.62      5.05 o
  -8  -8  13       63.17       68.11      6.56 o
  -7  -8  13      131.98      130.78      9.26 o
  -6  -8  13       10.38       10.91      3.72 o
  -5  -8  13      175.47      185.23      8.50 o
  -4  -8  13      123.15      136.76      7.17 o
  -3  -8  13       62.38       47.16      7.75 o
  -2  -8  13      105.51       94.67     10.44 o
  -1  -8  13      262.51      280.07     11.08 o
   0  -8  13       17.44       28.78      4.21 o
   1  -8  13       27.28       23.64      4.21 o
   2  -8  13       41.93       47.39      5.32 o
   3  -8  13       86.81       78.28      5.84 o
   4  -8  13       78.83       66.51      5.64 o
   5  -8  13       15.22       15.52      4.10 o
 -10  -7  13        0.01       -4.21      4.21 o
  -9  -7  13       63.05       71.00      6.96 o
  -8  -7  13       66.31       61.10      6.04 o
  -7  -7  13       40.00       38.07      5.39 o
  -6  -7  13        1.48       -2.79      2.99 o
  -5  -7  13      291.27      304.43     11.25 o
  -4  -7  13       74.46       79.07      5.61 o
  -3  -7  13       58.13       55.59      8.76 o
  -2  -7  13      207.74      205.84     14.15 o
  -1  -7  13      230.73      221.34     15.16 o
   0  -7  13        6.48        1.46      2.83 o
   1  -7  13      110.82      112.45      8.93 o
   2  -7  13        6.45        2.18      3.31 o
   3  -7  13        0.45       -0.67      2.92 o
   4  -7  13       73.29       69.12      5.70 o
   5  -7  13       78.09       81.32      6.43 o
 -10  -6  13       93.02       86.39      9.77 o
  -9  -6  13       94.58       87.69      7.45 o
  -8  -6  13       22.67       15.61      8.25 o
  -7  -6  13       16.95       17.63      3.86 o
  -6  -6  13      183.88      189.41      8.89 o
  -5  -6  13       21.10       26.86      7.41 o
  -4  -6  13       58.81       44.53      5.05 o
  -3  -6  13       32.74       38.31      4.04 o
  -2  -6  13      621.78      642.79     30.66 o
  -1  -6  13       27.04       24.59      6.06 o
   0  -6  13       16.74       15.47      5.22 o
   1  -6  13      133.61      135.28      7.75 o
   2  -6  13      214.32      196.61      8.78 o
   3  -6  13       95.48       94.79      7.18 o
   4  -6  13       41.88       45.13      4.96 o
   5  -6  13       74.25       61.19      5.89 o
 -10  -5  13       78.50       69.41      8.59 o
  -9  -5  13       95.44       97.88     10.61 o
  -8  -5  13       10.99        8.69      3.92 o
  -7  -5  13      115.81      103.40      7.12 o
  -6  -5  13      330.16      347.58     23.25 o
  -5  -5  13       29.04       23.01      3.80 o
  -4  -5  13        3.34       -0.34      2.49 o
  -3  -5  13       68.04       82.47      5.35 o
  -2  -5  13        5.77       12.80      5.39 o
  -1  -5  13        1.58        4.38      5.05 o
   0  -5  13      202.12      205.73      8.98 o
   1  -5  13      215.54      221.75      9.96 o
   2  -5  13       31.35       31.50      4.00 o
   3  -5  13       16.72       22.35      3.91 o
   4  -5  13       58.24       62.07      5.70 o
 -10  -4  13       77.89       75.13      7.20 o
  -9  -4  13        4.72        5.97      4.04 o
  -8  -4  13      113.35      103.85      7.45 o
  -7  -4  13      473.40      477.62     16.11 o
  -6  -4  13       94.02       87.99      6.40 o
  -5  -4  13       17.59       18.21      3.55 o
  -4  -4  13       50.54       58.65      4.92 o
  -3  -4  13      281.34      316.16     18.70 o
  -2  -4  13       67.55       61.78     13.81 o
  -1  -4  13      157.18      150.93     12.46 o
   0  -4  13      266.45      264.64     10.44 o
   1  -4  13      160.02      170.32      8.66 o
   2  -4  13        5.97        6.75      2.92 o
   3  -4  13       44.82       50.60      4.99 o
   4  -4  13       54.73       62.04      5.70 o
 -10  -3  13       17.22       17.04      4.85 o
  -9  -3  13       22.01       16.82      5.05 o
  -8  -3  13       96.54       96.68     11.79 o
  -7  -3  13      304.13      293.33     11.56 o
  -6  -3  13        4.55        3.04      3.05 o
  -5  -3  13      211.15      211.71      9.14 o
  -4  -3  13      443.64      394.82     30.83 o
  -3  -3  13       75.62       66.71     11.45 o
  -2  -3  13       13.48       13.14      3.16 o
  -1  -3  13      247.79      249.30     15.50 o
   0  -3  13      222.65      223.36     14.82 o
   1  -3  13        0.41       -0.05      2.86 o
   2  -3  13       60.93       62.47      4.94 o
   3  -3  13      101.95       99.30      6.44 o
   4  -3  13       23.47       29.66      4.56 o
 -11  -2  13       22.52       20.59      5.55 o
 -10  -2  13        0.68       -3.26      4.11 o
  -9  -2  13      118.69      120.64      8.93 o
  -8  -2  13      252.42      257.58     11.25 o
  -7  -2  13       33.78       39.13      5.02 o
  -6  -2  13      359.71      308.50     11.49 o
  -5  -2  13      333.83      319.57     15.33 o
  -4  -2  13      682.08      638.98     18.86 o
  -3  -2  13        8.92       14.30      3.40 o
  -2  -2  13      113.64      113.87      6.64 o
  -1  -2  13       70.12       76.33      5.41 o
   0  -2  13       46.54       57.27      8.42 o
   1  -2  13       50.68       41.04      4.15 o
   2  -2  13      101.93      106.21      6.39 o
   3  -2  13       91.00       91.77      6.43 o
   4  -2  13        1.00        3.14      3.77 o
 -11  -1  13        7.87        1.35      8.09 o
 -10  -1  13        7.76       12.50      5.05 o
  -9  -1  13      135.37      148.74      8.74 o
  -8  -1  13      238.03      224.32     17.52 o
  -7  -1  13        2.09        2.32      3.54 o
  -6  -1  13      186.97      181.65      8.66 o
  -5  -1  13      908.58      843.12     23.86 o
  -4  -1  13      295.74      307.34     21.90 o
  -3  -1  13      132.35      123.30      7.10 o
  -2  -1  13      324.29      363.96     12.54 o
  -1  -1  13      296.78      258.25     10.12 o
   0  -1  13        8.12        3.60      2.97 o
   1  -1  13       57.67       61.43      5.11 o
   2  -1  13       38.58       37.00      4.36 o
   3  -1  13        0.37        2.13      3.22 o
 -10   0  13       33.89       29.74      5.26 o
  -9   0  13       92.14       83.98      7.12 o
  -8   0  13       66.61       61.92      5.99 o
  -7   0  13       29.42       25.22      5.05 o
  -6   0  13      102.39      104.67      6.86 o
  -5   0  13      173.95      178.98      8.78 o
  -4   0  13        0.41       -2.59      2.59 o
  -3   0  13      232.42      215.65     19.71 o
  -2   0  13      389.98      433.54     14.14 o
  -1   0  13      116.27      110.71      6.80 o
   0   0  13       57.73       56.85      4.41 o
   1   0  13       50.96       57.36      6.57 o
   2   0  13       31.10       34.80      3.57 o
   3   0  13       62.05       65.97      4.81 o
 -10   1  13       92.93       99.84      8.01 o
  -9   1  13       50.08       48.03      5.66 o
  -8   1  13        9.21        9.95      4.03 o
  -7   1  13       27.12       27.65      4.51 o
  -6   1  13      103.45      101.00     11.79 o
  -5   1  13       44.06       34.30      4.64 o
  -4   1  13      188.75      188.35      8.91 o
  -3   1  13      259.33      262.29     10.41 o
  -2   1  13      223.17      239.34      9.97 o
  -1   1  13        5.21        8.99      3.31 o
   0   1  13      170.54      186.70      7.63 o
   1   1  13       97.03       78.16     10.11 o
   2   1  13        4.04        1.35      4.72 o
 -10   2  13       48.08       55.92      8.42 o
  -9   2  13       11.36        5.05      5.39 o
  -8   2  13       50.68       51.88      7.75 o
  -7   2  13      109.48       93.32      9.43 o
  -6   2  13       24.60       29.98      6.40 o
  -5   2  13       23.66       26.28      5.73 o
  -4   2  13      145.20      172.49     11.45 o
  -3   2  13      151.65      163.05     10.78 o
  -2   2  13       10.63        4.72      4.38 o
  -1   2  13      155.52      171.48     11.45 o
   0   2  13      103.54      121.95     10.44 o
   1   2  13      132.48      122.96     10.44 o
  -9   3  13       42.40       27.62      7.41 o
  -8   3  13       40.80       54.91      8.42 o
  -7   3  13       95.18      109.83     10.78 o
  -6   3  13        5.98        5.73      5.05 o
  -5   3  13       72.20       72.77      8.42 o
  -4   3  13      134.04      117.24     10.44 o
  -3   3  13       13.11       12.80      5.39 o
  -2   3  13        0.97        1.01      5.05 o
  -1   3  13      265.12      292.08     15.83 o
   0   3  13      205.49      246.60     15.16 o
   1   3  13        0.07       -4.72      5.05 o
  -9   4  13       39.81       29.98      7.41 o
  -8   4  13      109.62      100.06     10.44 o
  -7   4  13       34.57       44.47      7.75 o
  -6   4  13       17.16       14.15      6.06 o
  -5   4  13       39.86       45.82      7.41 o
  -4   4  13       46.22       51.54      7.75 o
  -3   4  13        0.70       -4.04      5.05 o
  -2   4  13       46.25       58.96      8.09 o
  -1   4  13       14.26        5.73      5.73 o
   0   4  13       19.12       16.51      6.74 o
  -8   5  13       68.93       53.23      8.42 o
  -7   5  13        3.62       -1.01      5.73 o
  -6   5  13       29.70       12.13      6.06 o
  -5   5  13       68.23       74.45      9.10 o
  -4   5  13       19.48       23.25      6.74 o
  -3   5  13        6.47        4.04      5.73 o
  -2   5  13       45.11       46.83      8.09 o
  -1   5  13       13.16        9.10      6.74 o
  -7   6  13        7.62        6.06      6.06 o
  -6   6  13        6.63        3.03      5.73 o
  -5   6  13       14.71       13.81      6.74 o
  -4   6  13       15.71       20.55      6.74 o
  -3   6  13       77.16       83.55     10.44 o
  -3 -15  14       10.17       18.87      8.09 o
  -2 -15  14        7.36        5.39      7.07 o
  -1 -15  14       26.92       24.26      8.42 o
   0 -15  14       12.30        1.30      5.32 o
  -5 -14  14       80.37       94.33     12.80 o
  -4 -14  14       23.13       14.15      7.75 o
  -3 -14  14        0.99        4.38      6.74 o
  -2 -14  14       17.21       32.34      8.76 o
  -1 -14  14       38.21       47.16      9.43 o
   0 -14  14        0.35       -2.59      4.88 o
   1 -14  14        4.63       -2.93      4.88 o
   2 -14  14       25.39       19.29      5.83 o
  -6 -13  14        1.60       -5.73      6.40 o
  -5 -13  14      118.49      136.78     14.82 o
  -4 -13  14       73.43       79.51     11.45 o
  -3 -13  14       97.69      104.77     12.80 o
  -2 -13  14       41.68       51.88      9.77 o
  -1 -13  14       38.76       37.73      8.76 o
   0 -13  14        3.75        1.73      4.64 o
   1 -13  14      111.07      113.59      8.87 o
   2 -13  14        4.11        0.10      5.56 o
  -7 -12  14        5.06        6.17      4.36 o
  -6 -12  14       22.54       42.11      9.77 o
  -5 -12  14       18.69       15.50      7.75 o
  -4 -12  14        7.32        5.05      6.06 o
  -3 -12  14        8.17        3.71      6.06 o
  -2 -12  14      205.27      210.22     16.51 o
  -1 -12  14        0.80        3.71      6.06 o
   0 -12  14       16.15       13.48      4.76 o
   1 -12  14       82.14       69.94      9.60 o
   2 -12  14       16.51       11.09      4.84 o
   3 -12  14        4.99        4.36      3.91 o
  -7 -11  14       14.75       12.09      4.53 o
  -6 -11  14       41.69       51.88      9.77 o
  -5 -11  14        4.31        6.06      6.40 o
  -4 -11  14       70.94       66.03     10.11 o
  -3 -11  14       15.74       19.88      7.07 o
  -2 -11  14        3.78        4.04      5.73 o
  -1 -11  14       16.02       25.27      7.41 o
   0 -11  14      132.71      123.95      8.30 o
   1 -11  14       35.57       50.77      6.14 o
   2 -11  14        3.92       -0.32      4.03 o
   3 -11  14       22.43       23.90      4.42 o
  -8 -10  14       79.58       90.52     10.78 o
  -7 -10  14       77.25       84.04      7.03 o
  -6 -10  14       21.65       19.42      4.18 o
  -5 -10  14       13.93        8.09      6.40 o
  -4 -10  14       36.32       37.39      8.42 o
  -3 -10  14      114.13      116.23     12.46 o
  -2 -10  14        0.45        1.68      5.05 o
  -1 -10  14       21.78       15.50      6.74 o
   0 -10  14      196.87      205.48     10.11 o
   1 -10  14       19.00       14.52      4.27 o
   2 -10  14        5.14        4.82      3.97 o
   3 -10  14       21.67       25.61      4.30 o
  -9  -9  14       23.39       22.46      5.48 o
  -8  -9  14       82.91       81.20     11.12 o
  -7  -9  14       52.44       51.32      5.73 o
  -6  -9  14        0.08       -0.51      3.40 o
  -5  -9  14      179.54      206.67      9.53 o
  -4  -9  14       69.78       75.13     10.44 o
  -3  -9  14       55.43       47.16      8.42 o
  -2  -9  14        4.49        4.04      5.05 o
  -1  -9  14       64.67       66.03      9.77 o
   0  -9  14       18.64       23.58      7.07 o
   1  -9  14        0.30        1.07      3.64 o
   2  -9  14       19.39       17.12      4.45 o
   3  -9  14       75.78       72.47      6.92 o
   4  -9  14        7.30        4.18      3.65 o
  -9  -8  14       48.06       44.21      6.29 o
  -8  -8  14      115.88      108.72      8.18 o
  -7  -8  14       28.47       18.14      4.36 o
  -6  -8  14      165.71      163.12     12.80 o
  -5  -8  14      180.48      187.46      8.74 o
  -4  -8  14       55.47       55.59      8.76 o
  -3  -8  14        1.84       -1.35      4.72 o
  -2  -8  14        8.94       11.79      5.73 o
  -1  -8  14       10.64        3.37      5.39 o
   0  -8  14        3.35       10.11      5.73 o
   1  -8  14        2.44       -3.23      3.23 o
   2  -8  14      105.87       97.16      7.92 o
   3  -8  14       14.11       13.53      3.87 o
   4  -8  14        8.96        7.09      3.71 o
  -9  -7  14       45.06       37.26      5.66 o
  -8  -7  14       20.14       14.42      4.42 o
  -7  -7  14        0.62        1.74      3.48 o
  -6  -7  14      186.95      203.02     11.29 o
  -5  -7  14      178.59      188.96      8.89 o
  -4  -7  14        0.92        0.11      2.74 o
  -3  -7  14      169.52      178.55     14.49 o
  -2  -7  14      201.89      172.49     13.48 o
  -1  -7  14        9.11        5.05      5.05 o
   0  -7  14      135.04      122.63     12.46 o
   1  -7  14       99.89      100.73      7.19 o
   2  -7  14        6.67       10.62      3.57 o
   3  -7  14        2.24        4.76      3.36 o
   4  -7  14       26.10       30.01      4.86 o
 -10  -6  14       33.19       32.39      5.86 o
  -9  -6  14       27.98       25.05      5.10 o
  -8  -6  14        3.21        0.87      4.04 o
  -7  -6  14       60.52       52.22      5.58 o
  -6  -6  14      208.64      229.32     10.04 o
  -5  -6  14       45.60       43.03      6.23 o
  -4  -6  14      160.95      151.45      7.59 o
  -3  -6  14      410.80      406.96     22.23 o
  -2  -6  14      283.27      269.51     17.18 o
  -1  -6  14        0.41        2.02      5.05 o
   0  -6  14      137.83      139.14     13.48 o
   1  -6  14      279.32      284.30     11.73 o
   2  -6  14       16.15       17.50      5.32 o
   3  -6  14       51.21       45.62      4.96 o
   4  -6  14       59.08       64.98      6.03 o
 -10  -5  14       39.29       37.03      5.98 o
  -9  -5  14        5.04        2.59      4.29 o
  -8  -5  14       17.93       26.16      4.92 o
  -7  -5  14      249.79      266.07     11.09 o
  -6  -5  14       79.14       70.92      5.83 o
  -5  -5  14        3.39        0.75      3.20 o
  -4  -5  14       53.51       53.79      4.99 o
  -3  -5  14      965.82      938.42     25.82 o
  -2  -5  14       44.80       41.10      7.75 o
  -1  -5  14       26.93       31.33      7.41 o
   0  -5  14      115.89      107.13     11.45 o
   1  -5  14      111.49      109.15     12.13 o
   2  -5  14        0.67        4.44      3.16 o
   3  -5  14       31.58       30.18      4.61 o
 -10  -4  14       39.51       29.90      5.66 o
  -9  -4  14       33.24       29.43      5.41 o
  -8  -4  14       93.56      113.56      8.01 o
  -7  -4  14      259.59      285.13     11.82 o
  -6  -4  14       65.99       56.05      8.09 o
  -5  -4  14       82.58       76.81      5.73 o
  -4  -4  14      204.31      199.29      8.89 o
  -3  -4  14      207.55      212.70     11.12 o
  -2  -4  14        4.73        9.10      5.05 o
  -1  -4  14      146.53      149.92     13.14 o
   0  -4  14      277.74      275.24     18.19 o
   1  -4  14        8.45       12.46      6.40 o
   2  -4  14        4.03        4.89      3.37 o
   3  -4  14       51.04       57.87      5.55 o
 -10  -3  14        7.76        5.32      5.90 o
  -9  -3  14       48.65       52.24      6.15 o
  -8  -3  14      180.50      178.92      9.30 o
  -7  -3  14       35.84       35.95      5.08 o
  -6  -3  14        1.04       -1.32      4.88 o
  -5  -3  14       12.57       16.10      3.71 o
  -4  -3  14      257.36      259.24     10.27 o
  -3  -3  14        8.68        7.60      3.23 o
  -2  -3  14       20.74       23.70      3.72 o
  -1  -3  14      321.34      320.38     18.87 o
   0  -3  14      210.11      195.40     14.49 o
   1  -3  14       29.58       34.93      7.58 o
   2  -3  14       60.43       59.82      5.25 o
   3  -3  14       19.15       25.62      4.39 o
 -10  -2  14        4.08       -2.55      4.38 o
  -9  -2  14       81.88       85.67     11.62 o
  -8  -2  14      138.92      146.19      8.74 o
  -7  -2  14        6.98        5.55      3.48 o
  -6  -2  14      330.95      297.84     11.66 o
  -5  -2  14       45.90       56.17      5.17 o
  -4  -2  14      110.21      122.93     16.51 o
  -3  -2  14      128.71      138.70      7.69 o
  -2  -2  14      194.20      202.53      9.06 o
  -1  -2  14      110.37      104.44     11.12 o
   0  -2  14        6.94        9.43      5.73 o
   1  -2  14       30.09       26.05      5.00 o
   2  -2  14      176.09      178.06     14.15 o
 -10  -1  14        2.85       -1.96      4.36 o
  -9  -1  14       95.43       83.40      7.20 o
  -8  -1  14       62.23       53.66      5.80 o
  -7  -1  14       39.02       40.04      5.26 o
  -6  -1  14      279.27      277.22     12.30 o
  -5  -1  14      443.80      448.67     15.13 o
  -4  -1  14        8.09        4.38      3.34 o
  -3  -1  14       74.44       84.52      8.09 o
  -2  -1  14      185.01      179.96      8.74 o
  -1  -1  14      101.30       93.43      6.47 o
   0  -1  14       70.62       65.49      6.55 o
   1  -1  14      107.32      107.15      8.45 o
   2  -1  14      125.10      129.22      9.65 o
 -10   0  14       19.10       15.21      4.84 o
  -9   0  14       25.82       20.68      4.84 o
  -8   0  14        0.01       -2.25      3.55 o
  -7   0  14       31.31       37.15      5.22 o
  -6   0  14      114.57      124.50     13.81 o
  -5   0  14      118.65      113.64      7.48 o
  -4   0  14       48.58       52.34     11.29 o
  -3   0  14      104.60      115.01      7.28 o
  -2   0  14       77.57       88.21      8.42 o
  -1   0  14        2.22        0.60      3.31 o
   0   0  14       78.44       83.21      7.37 o
   1   0  14       86.60       89.48      7.74 o
  -9   1  14       14.29       15.16      6.06 o
  -8   1  14        6.77        1.35      5.39 o
  -7   1  14       43.42       44.81      7.07 o
  -6   1  14       49.56       53.90      7.41 o
  -5   1  14        5.19        4.04      5.05 o
  -4   1  14      105.84      117.57     10.11 o
  -3   1  14      134.57      144.86     11.12 o
  -2   1  14       24.37       28.97      6.06 o
  -1   1  14       24.41       17.52      5.73 o
  -9   2  14        0.40        2.02      5.73 o
  -8   2  14       15.69        6.74      5.73 o
  -7   2  14       53.44       54.91      8.09 o
  -6   2  14        1.85        1.01      5.39 o
  -5   2  14       43.50       33.35      6.74 o
  -4   2  14       96.51      117.24     10.44 o
  -3   2  14        5.95        0.67      5.05 o
  -2   2  14        1.88        9.43      5.05 o
  -1   2  14       72.54       91.97      9.77 o
   0   2  14       36.63       37.73      7.41 o
  -8   3  14       27.04       20.55      6.74 o
  -7   3  14       55.79       71.76      9.10 o
  -6   3  14        0.35       -5.05      5.05 o
  -5   3  14       14.02        5.05      5.05 o
  -4   3  14       43.75       43.12      7.41 o
  -3   3  14        0.40       -1.01      5.05 o
  -2   3  14       91.58       95.00     10.11 o
  -1   3  14      120.71      115.89     10.78 o
  -7   4  14        3.39        3.37      5.39 o
  -6   4  14        3.12        3.03      5.39 o
  -5   4  14        9.75       14.82      6.06 o
  -4   4  14       29.49       32.00      7.07 o
  -3   4  14       16.41        7.07      6.40 o
  -2   4  14       41.24       43.12      8.09 o
  -5   5  14        8.28       17.18      6.74 o
  -4 -14  15        2.29        8.42      7.41 o
  -3 -14  15        6.37       15.83      7.75 o
  -2 -14  15       26.65       30.99      9.10 o
  -1 -14  15       14.12       15.83      8.09 o
   0 -14  15        0.49        3.71      6.74 o
  -5 -13  15       94.00       88.94     12.46 o
  -4 -13  15        0.50        4.38      7.41 o
  -3 -13  15       51.09       69.06     11.12 o
  -2 -13  15       66.68       65.02     10.78 o
  -1 -13  15        6.17       -6.06      6.06 o
   0 -13  15       26.55       20.55      8.09 o
   1 -13  15       58.06       52.89     10.78 o
  -6 -12  15       75.21       79.51     11.79 o
  -5 -12  15        5.43        3.03      7.07 o
  -4 -12  15        0.28        8.76      6.74 o
  -3 -12  15       13.33       24.26      8.09 o
  -2 -12  15       24.28       33.69      8.76 o
  -1 -12  15        0.38       -4.72      5.73 o
   0 -12  15        7.55        8.76      6.74 o
   1 -12  15       47.66       39.75      9.77 o
   2 -12  15        4.29        2.15      4.64 o
  -7 -11  15       42.93       31.33      9.43 o
  -6 -11  15       24.47       22.57      8.42 o
  -5 -11  15       15.90       12.13      7.41 o
  -4 -11  15       58.84       58.62     10.11 o
  -3 -11  15       31.96       37.39      8.42 o
  -2 -11  15        0.03       -0.34      5.39 o
  -1 -11  15       33.47       38.41      8.76 o
   0 -11  15       30.64       26.95      8.09 o
   1 -11  15        9.69        9.77      6.74 o
   2 -11  15        2.91       -3.73      4.16 o
  -8 -10  15       28.03       29.80      5.55 o
  -7 -10  15       44.53       50.34      6.15 o
  -6 -10  15        2.65        9.10      7.07 o
  -5 -10  15       78.77       65.02     10.44 o
  -4 -10  15      130.17      126.00     13.48 o
  -3 -10  15       22.55       20.89      7.07 o
  -2 -10  15       12.23        8.76      6.40 o
  -1 -10  15       66.05       75.46     10.78 o
   0 -10  15       10.78       12.13      6.74 o
   1 -10  15       10.79        7.41      6.74 o
   2 -10  15       46.96       49.08      8.25 o
  -8  -9  15       47.39       62.73      6.88 o
  -7  -9  15        0.68        1.04      3.88 o
  -6  -9  15       30.00       21.66      6.91 o
  -5  -9  15      112.83      120.27     13.48 o
  -4  -9  15       97.20      101.74     12.13 o
  -3  -9  15        0.34       -4.38      5.39 o
  -2  -9  15      115.73      134.76     13.81 o
  -1  -9  15      108.70      104.77     11.79 o
   0  -9  15        8.75        5.73      6.06 o
   1  -9  15       56.74       50.87      9.77 o
   2  -9  15       88.48       93.27      9.60 o
  -8  -8  15       26.61       15.40      4.69 o
  -7  -8  15        5.72       -0.40      4.88 o
  -6  -8  15      180.21      185.02      9.55 o
  -5  -8  15       92.08       85.57     11.12 o
  -4  -8  15        0.88       -1.68      5.39 o
  -3  -8  15        0.82        5.39      5.39 o
  -2  -8  15      311.46      305.56     19.20 o
  -1  -8  15       39.68       26.61      7.75 o
   0  -8  15        0.73       -1.35      5.39 o
   1  -8  15        4.43        9.43      6.74 o
   2  -8  15       88.82       95.96      8.80 o
   3  -8  15        0.01       -0.29      3.52 o
  -9  -7  15       44.21       42.08      6.74 o
  -8  -7  15        7.24        2.40      4.21 o
  -7  -7  15       27.36       25.67      4.78 o
  -6  -7  15      186.65      215.32     10.12 o
  -5  -7  15       62.34       51.60      5.30 o
  -4  -7  15       42.33       47.16      9.10 o
  -3  -7  15      228.55      209.21     15.83 o
  -2  -7  15       55.02       56.60      9.10 o
  -1  -7  15       10.02       11.45      6.06 o
   0  -7  15       70.44       70.75     10.44 o
   1  -7  15      119.32      123.64     13.14 o
   2  -7  15        0.51        0.96      4.16 o
   3  -7  15       10.15       15.12      5.36 o
  -9  -6  15       13.51       17.25      4.67 o
  -8  -6  15       27.77       35.51      5.90 o
  -7  -6  15      213.29      198.10      9.96 o
  -6  -6  15       93.29      110.39      7.52 o
  -5  -6  15        7.38        0.35      3.40 o
  -4  -6  15       12.54       25.27      7.75 o
  -3  -6  15      459.63      440.99     24.26 o
  -2  -6  15       31.01       19.20      7.07 o
  -1  -6  15       21.08       22.23      7.07 o
   0  -6  15      139.95      149.92     14.49 o
   1  -6  15      207.87      196.07     15.50 o
   2  -6  15        0.30        0.00      4.53 o
  -9  -5  15        1.49        0.23      4.55 o
  -8  -5  15       13.62        9.46      4.29 o
  -7  -5  15      198.34      209.22     17.86 o
  -6  -5  15       41.27       35.51      4.92 o
  -5  -5  15       56.74       53.89      5.30 o
  -4  -5  15      175.04      182.29      8.65 o
  -3  -5  15      146.68      145.87     12.80 o
  -2  -5  15        0.49        1.35      5.39 o
  -1  -5  15       60.80       74.12     10.11 o
   0  -5  15      165.93      161.71     13.81 o
   1  -5  15       35.80       30.99      7.75 o
   2  -5  15        0.93        1.68      4.53 o
  -9  -4  15        2.17        2.02      4.21 o
  -8  -4  15       41.03       39.27      5.50 o
  -7  -4  15      134.98      112.14     15.83 o
  -6  -4  15        7.66        6.28      3.64 o
  -5  -4  15       46.73       49.89      5.23 o
  -4  -4  15      313.70      316.59     12.05 o
  -3  -4  15        2.60        0.34      5.05 o
  -2  -4  15       30.03       26.61      7.07 o
  -1  -4  15      110.23      110.84     12.13 o
   0  -4  15      136.21      164.40     14.82 o
   1  -4  15        4.47        5.86      4.40 o
   2  -4  15       36.21       35.48      6.31 o
  -9  -3  15        3.07       -2.31      3.79 o
  -8  -3  15       21.83        7.50      3.97 o
  -7  -3  15        0.20       -3.64      3.64 o
  -6  -3  15        7.48        6.13      3.72 o
  -5  -3  15       60.32       69.76      6.07 o
  -4  -3  15      116.66      123.84      8.09 o
  -3  -3  15       20.06       19.31      3.97 o
  -2  -3  15       75.29       86.92     10.78 o
  -1  -3  15      142.77      146.55     12.80 o
   0  -3  15        1.04        2.36      6.06 o
   1  -3  15       17.48       18.05      5.22 o
   2  -3  15       58.28       54.79      7.13 o
  -9  -2  15       31.43       32.20      7.92 o
  -8  -2  15       30.07       32.55      5.39 o
  -7  -2  15       59.36       48.05      5.56 o
  -6  -2  15       94.88       83.43     11.96 o
  -5  -2  15       30.36       38.66      5.22 o
  -4  -2  15        8.68        5.26      3.40 o
  -3  -2  15      114.65      103.86      6.96 o
  -2  -2  15       82.04       83.21     10.11 o
  -1  -2  15       66.87       77.48     10.11 o
   0  -2  15        6.67        4.54      4.36 o
   1  -2  15       48.72       50.25      9.60 o
  -9  -1  15       68.26       61.39      6.62 o
  -8  -1  15        0.09        0.99      3.72 o
  -7  -1  15       22.36       22.38      4.75 o
  -6  -1  15      164.81      162.67      9.21 o
  -5  -1  15       86.41       70.73      6.04 o
  -4  -1  15        7.34        0.09      3.40 o
  -3  -1  15      104.55      105.53     10.95 o
  -2  -1  15      100.47      114.53      7.37 o
  -1  -1  15        0.10        4.04      5.05 o
   0  -1  15       49.82       47.29      6.31 o
   1  -1  15       37.01       40.92      6.55 o
  -9   0  15       14.16        8.76      5.73 o
  -8   0  15       16.94       17.96      4.60 o
  -7   0  15       40.75       35.51      5.18 o
  -6   0  15      119.48      127.19      8.15 o
  -5   0  15       20.51       16.80      4.40 o
  -4   0  15       14.68       15.72      4.88 o
  -3   0  15        6.18        3.71      5.05 o
  -2   0  15        7.39        8.09      5.05 o
  -8   1  15       17.64       17.86      6.40 o
  -7   1  15       74.48       79.17      9.10 o
  -6   1  15        3.88        7.41      6.06 o
  -5   1  15        1.10       -2.02      5.39 o
  -4   1  15       18.18       10.78      5.39 o
  -3   1  15        5.75        6.06      5.39 o
  -2   1  15        8.55       18.53      5.73 o
  -1   1  15       56.29       62.32      8.42 o
  -8   2  15        8.70       16.51      6.40 o
  -7   2  15       32.20       29.65      7.07 o
  -6   2  15       31.41       23.25      7.07 o
  -5   2  15       34.78       49.52      8.09 o
  -4   2  15       15.75       30.32      6.74 o
  -3   2  15        6.60        9.43      6.06 o
  -2   2  15      113.74      104.77     10.11 o
  -6   3  15       30.25       33.35      7.75 o
  -5   3  15      179.38      187.65     13.48 o
  -4   3  15        1.03       -3.71      5.39 o
  -4 -13  16       30.80       39.75     10.11 o
  -3 -13  16       49.99       53.57     10.78 o
  -2 -13  16       30.81       30.32      8.76 o
  -1 -13  16        1.09       -4.38      6.74 o
  -5 -12  16        0.75        3.03      7.41 o
  -4 -12  16        2.93       -1.01      6.74 o
  -3 -12  16       37.25       36.05      9.10 o
  -2 -12  16        9.19       11.45      7.41 o
  -1 -12  16       15.49       16.84      8.09 o
   0 -12  16       42.38       46.15     10.11 o
  -6 -11  16        0.05       -6.06      6.06 o
  -5 -11  16       65.71       73.78     11.79 o
  -4 -11  16       65.56       75.80     11.45 o
  -3 -11  16        0.25       -2.70      6.06 o
  -2 -11  16        6.61        0.67      6.40 o
  -1 -11  16       61.16       61.99     10.44 o
   0 -11  16       32.88       36.72      9.10 o
   1 -11  16        0.34       -1.68      6.74 o
  -7 -10  16        2.05        9.10      7.41 o
  -6 -10  16       38.47       26.61      8.76 o
  -5 -10  16      153.06      145.20     15.16 o
  -4 -10  16       44.33       46.83      9.43 o
  -3 -10  16        3.32        2.70      6.06 o
  -2 -10  16       41.95       49.52      9.43 o
  -1 -10  16       72.18       68.73     11.12 o
   0 -10  16        4.40        3.71      6.40 o
   1 -10  16        4.01        7.41      6.74 o
  -7  -9  16        1.76       -0.86      3.88 o
  -6  -9  16      112.49      108.48     13.14 o
  -5  -9  16      168.62      208.53     17.18 o
  -4  -9  16       29.76       35.37      8.42 o
  -3  -9  16        4.86        2.02      5.73 o
  -2  -9  16      158.73      178.55     14.82 o
  -1  -9  16       23.08       15.50      7.07 o
   0  -9  16        0.06        2.36      6.40 o
   1  -9  16       53.30       49.86     10.44 o
  -8  -8  16       23.31       22.57      5.34 o
  -7  -8  16        9.74        9.98      6.40 o
  -6  -8  16      157.70      164.40     14.82 o
  -5  -8  16       38.72       37.73      8.76 o
  -4  -8  16        0.15        0.00      5.39 o
  -3  -8  16       59.56       54.24      9.43 o
  -2  -8  16       95.69       88.94     11.45 o
  -1  -8  16        2.03        1.35      5.39 o
   0  -8  16        0.40       -2.02      5.73 o
   1  -8  16       40.83       68.39     11.12 o
  -8  -7  16       10.05        6.23      8.25 o
  -7  -7  16        2.40        3.80      4.21 o
  -6  -7  16       61.62       60.07      5.98 o
  -5  -7  16        0.52        0.34      5.73 o
  -4  -7  16       28.54       26.28      8.09 o
  -3  -7  16      271.48      241.21     17.18 o
  -2  -7  16       14.14       19.20      7.07 o
  -1  -7  16        8.12        1.68      5.73 o
   0  -7  16      121.44      130.04     14.15 o
   1  -7  16       13.44       11.79      7.41 o
  -8  -6  16        0.43        2.70      4.04 o
  -7  -6  16       43.08       24.26      5.02 o
  -6  -6  16        0.93       -1.17      3.61 o
  -5  -6  16        4.44       -1.68      5.73 o
  -4  -6  16       54.14       54.24      9.43 o
  -3  -6  16      193.03      201.12     15.83 o
  -2  -6  16        0.31        0.34      5.39 o
  -1  -6  16       41.84       46.83      9.10 o
   0  -6  16      150.88      153.62     15.50 o
   1  -6  16       57.56       53.57     10.11 o
  -8  -5  16       26.08       18.76      4.74 o
  -7  -5  16       37.94       33.13      5.17 o
  -6  -5  16        4.60       -0.23      3.61 o
  -5  -5  16       16.17       18.14      5.05 o
  -4  -5  16       90.77       88.60     11.12 o
  -3  -5  16        0.94       -4.72      4.72 o
  -2  -5  16        6.50       11.79      6.74 o
  -1  -5  16      111.65      124.31     13.14 o
   0  -5  16      139.18      133.41     14.15 o
   1  -5  16        2.65        6.06      4.75 o
  -8  -4  16       78.30       74.63      7.03 o
  -7  -4  16       14.16       10.51      4.36 o
  -6  -4  16       13.21       16.18      4.45 o
  -5  -4  16       48.98       52.17      5.73 o
  -4  -4  16       96.29       91.63     11.79 o
  -3  -4  16        5.75        3.03      6.06 o
  -2  -4  16       47.24       58.62      9.77 o
  -1  -4  16       70.92       63.34      9.77 o
   0  -4  16       11.02       12.46      7.41 o
  -8  -3  16       21.95       17.76      4.74 o
  -7  -3  16        0.36        9.65      4.36 o
  -6  -3  16        8.86       21.40      5.39 o
  -5  -3  16       94.69      112.76      7.59 o
  -4  -3  16        8.03        9.14      3.72 o
  -3  -3  16        0.95       -1.68      5.39 o
  -2  -3  16        3.31        2.02      6.06 o
  -1  -3  16       24.36       23.58      7.41 o
   0  -3  16        9.13       12.17      5.08 o
  -8  -2  16        1.38       -3.79      3.79 o
  -7  -2  16       58.28       49.80      5.90 o
  -6  -2  16       80.87       87.61     14.15 o
  -5  -2  16       11.33       14.59      4.21 o
  -4  -2  16        1.11        0.06      3.48 o
  -3  -2  16       24.74       14.82      6.74 o
  -2  -2  16        1.08        4.72      6.06 o
  -1  -2  16       17.33       32.34      8.42 o
   0  -2  16       59.34       55.24      6.91 o
  -8  -1  16        0.97       -4.03      4.03 o
  -7  -1  16       15.62       14.03      4.88 o
  -6  -1  16      133.96      124.23      8.33 o
  -5  -1  16        3.47        4.81      4.21 o
  -4  -1  16       47.08       37.46      5.18 o
  -3  -1  16       24.92       22.70      4.69 o
  -2  -1  16        0.29       -3.71      5.39 o
  -1  -1  16       48.44       52.22      9.10 o
  -7   0  16       44.88       53.23      8.09 o
  -6   0  16        0.93       -4.38      4.72 o
  -5   0  16        4.83        4.04      5.39 o
  -4   0  16       93.64       86.92      9.43 o
  -3   0  16       13.04       10.44      5.73 o
  -6   1  16        6.76        4.72      6.40 o
  -5   1  16       43.79       52.22      8.42 o
  -4   1  16       74.60       96.35     10.11 o
  -4 -11  17       24.08       27.96      8.76 o
  -3 -11  17        2.95       -3.71      6.40 o
  -2 -11  17       27.60       32.34      9.43 o
  -5 -10  17       44.28       42.45      9.77 o
  -4 -10  17       11.00       11.79      7.75 o
  -3 -10  17        0.30        1.68      6.06 o
  -2 -10  17       63.89       72.43     11.45 o
  -1 -10  17       19.70       21.90      8.42 o
  -6  -9  17       46.74       37.73      9.10 o
  -5  -9  17       15.50       10.78      7.41 o
  -4  -9  17        0.25        0.67      6.40 o
  -3  -9  17       10.12        3.71      6.40 o
  -2  -9  17       64.55       68.05     10.78 o
  -1  -9  17        8.12        4.72      6.40 o
  -7  -8  17       26.59       14.49      8.42 o
  -6  -8  17       25.76       26.95      8.76 o
  -5  -8  17        0.91        1.35      6.74 o
  -4  -8  17        2.08        4.72      6.74 o
  -3  -8  17       76.01       72.09     11.45 o
  -2  -8  17        0.58        1.68      6.40 o
  -1  -8  17        0.63       -3.71      6.06 o
  -7  -7  17       30.71       38.69      7.24 o
  -6  -7  17       13.39       12.80      7.75 o
  -5  -7  17       13.15        1.01      6.40 o
  -4  -7  17       71.34       68.73     11.12 o
  -3  -7  17      105.89       92.31     12.46 o
  -2  -7  17        1.02       -0.67      6.06 o
  -1  -7  17       28.68       33.35      9.10 o
  -7  -6  17       37.05       41.48      5.75 o
  -6  -6  17        1.47        1.68      6.74 o
  -5  -6  17       22.90       33.02      8.76 o
  -4  -6  17      115.91      113.87     13.14 o
  -3  -6  17       41.02       38.74      9.10 o
  -2  -6  17        0.38        0.67      6.06 o
  -1  -6  17       18.14       21.22      8.09 o
  -7  -5  17        6.17        7.98      7.58 o
  -6  -5  17        0.82        2.38      3.86 o
  -5  -5  17       10.20       11.12      6.74 o
  -4  -5  17       82.28       81.19     11.45 o
  -3  -5  17        0.04        0.67      6.06 o
  -2  -5  17        7.89        4.04      6.74 o
  -1  -5  17       10.67        3.37      7.07 o
  -7  -4  17        3.12       -1.51      3.97 o
  -6  -4  17       15.66       17.80      4.69 o
  -5  -4  17       37.26       57.27     10.11 o
  -4  -4  17        7.29        8.42      6.40 o
  -3  -4  17       17.66       27.29      8.09 o
  -2  -4  17       15.58       17.52      7.41 o
  -1  -4  17       10.24        4.04      6.74 o
  -7  -3  17        0.34       -3.25      5.05 o
  -6  -3  17       25.18       39.70      5.75 o
  -5  -3  17       13.45       22.39      4.84 o
  -4  -3  17        3.61        0.00      6.06 o
  -3  -3  17       18.21       21.90      7.75 o
  -2  -3  17       23.66       19.88      7.75 o
  -6  -2  17       44.53       49.74      6.14 o
  -5  -2  17        0.76       -0.67      5.73 o
  -4  -2  17       48.04       52.89      9.43 o
  -3  -2  17       50.18       52.55      9.77 o
 
